# Supplementary material for: Online Parallel Accumulation–Serial Fragmentation (PASEF) with a Novel Trapped Ion Mobility Mass Spectrometer
Source: Mol Cell Proteomics. 2018 Nov 1;17(12):2534–45. doi: 10.1074/mcp.TIR118.000900 (PMC6283298; doi:10.1074/mcp.TIR118.000900)
Supplement: supplemental Fig. S1 [file 138569_1_supp_227070_ph1v82.xlsx]

## Sheet: Supplementary_Table_1_PeptideCC
id	Modified sequence	Charge	Mass	m/z	Fraction	Intensity	Ion mobility index	1/K0 (Vs/cm^2)	CCS (A^2)
221611	_HDNLLHGTK_	3	1033.53	345.517	46	34162	838	0.685555	417.264
398895	_NHEM(ox)EEIRK_	3	1200.56	401.193	48	38612	834	0.68977	419.058
398899	_NHEMEEIRK_	3	1184.56	395.861	39	7647.3	832	0.691876	420.403
435451	_PSTEDLGDKK_	3	1088.53	363.852	27	6282.6	832	0.691876	420.831
491450	_SQDLHCGACR_	3	1202.49	401.838	39	6410.7	830	0.693983	421.61
98724	_DTPSQPSSTSHR_	3	1298.59	433.869	36	15892	826	0.698195	423.812
422336	_PGGFPDHPHR_	3	1115.53	372.849	44	41144	825	0.699248	425.185
221760	_HDVHQICDK_	3	1150.52	384.514	36	8696	824	0.700301	425.667
464045	_SASSEHPPGPSESK_	3	1395.63	466.216	28	17583	823	0.701353	425.417
198036	_GHYAYDCHR_	3	1177.47	393.498	48	502740	822	0.702406	426.831
617901	_YTQVGPDHNR_	3	1185.55	396.192	34	4797.5	822	0.702406	426.797
438411	_PVNSKPDSAYR_	3	1232.61	411.879	34	60454	821	0.703459	427.248
228333	_HLAELNHQK_	3	1088.57	363.865	44	60013	820	0.704511	428.516
45811	_AREEFQEHR_	3	1200.56	401.195	27	66232	819	0.705563	428.653
92699	_DPYCHPVCANR_	3	1387.58	463.533	47	7243.2	819	0.705563	427.995
94823	_DRHDDYYR_	3	1138.48	380.5	38	69646	819	0.705563	428.92
174992	_FQEAEERPK_	3	1132.55	378.524	26	19173	819	0.705563	428.947
185793	_GCHLEGVAGHK_	3	1163.55	388.857	46	3694.2	819	0.705563	428.809
458961	_RELEDHIR_	3	1066.55	356.525	34	50838	819	0.705563	429.267
175126	_FQESEERPK_	3	1148.55	383.856	27	25815	817	0.707668	430.154
346697	_LQAVTDDHIR_	3	1166.6	389.875	47	6704.9	817	0.707668	430.075
384777	_M(ox)PPSHQLDHSK_	3	1291.6	431.54	47	34924	817	0.707668	429.587
176497	_FSCPETDSHR_	3	1234.5	412.509	26	3938.3	815	0.709772	431.075
287824	_KGESDGAYIHR_	3	1231.59	411.539	37	7272.9	815	0.709772	431.087
332131	_LLNPHQHTDDK_	3	1316.65	439.89	1	10841	814	0.710824	431.416
419866	_PEEM(ox)M(ox)DERPK_	3	1292.54	431.853	48	44675	814	0.710824	431.499
518959	_THELEHSAIK_	3	1163.59	388.872	34	54027	814	0.710824	432.006
429054	_PLQVNTADHR_	3	1149.59	384.204	42	14479	813	0.711876	432.707
458120	_RDFVDHLDK_	3	1143.57	382.196	45	27927	813	0.711876	432.734
210839	_GRYPDHSVDR_	3	1200.56	401.195	38	7618.5	812	0.712928	433.128
111278	_EDTEEHHLR_	3	1164.52	389.179	3	7368	811	0.71398	433.92
187561	_GDPDPFDDRHPGR_	3	1479.65	494.224	37	18556	811	0.71398	432.834
196944	_GHDFHEGVR_	3	1052.48	351.834	35	18648	811	0.71398	434.462
220303	_HAEMVHTGLK_	3	1121.57	374.862	43	145630	811	0.71398	434.115
460579	_RPDLDEIHR_	3	1149.59	384.204	34	86755	811	0.71398	433.986
234233	_HPFIVNHPK_	3	1087.59	363.538	15	7967.6	810	0.715032	434.92
275405	_IQNWHEEHR_	3	1247.58	416.867	44	26696	810	0.715032	434.219
220295	_HAEM(ox)VHTGLK_	3	1137.56	380.194	34	102630	809	0.716084	435.319
351895	_LSDEHEPEQR_	3	1238.55	413.858	31	15080	809	0.716084	434.893
476460	_SHGIDLDHNR_	3	1162.55	388.523	47	260000	809	0.716084	435.207
482608	_SLIHTVLLQK_	3	1150.71	384.576	25	12441	809	0.716084	435.26
72459	_DFHVHCYR_	3	1132.49	378.503	8	20586	808	0.717135	435.982
77833	_DHM(ox)EGYHYR_	3	1222.48	408.501	47	13725	808	0.717135	435.595
350336	_LQQTEAELRK_	3	1214.66	405.895	29	5337.7	808	0.717135	435.626
376818	_M(ox)GDHLTNLHR_	3	1208.57	403.865	5	29418	808	0.717135	435.651
458178	_RDHFEEAM(ox)R_	3	1205.52	402.849	38	97654	808	0.717135	435.663
616166	_YSHVSQHSPSK_	3	1255.59	419.539	48	97556	808	0.717135	435.466
179220	_FTQQNYHDR_	3	1207.54	403.52	44	10693	807	0.718187	436.294
278796	_ISRPGDSDDSR_	3	1203.55	402.19	1	12203	807	0.718187	436.31
348741	_LQLEETDHQK_	3	1239.61	414.21	27	15335	807	0.718187	436.166
461850	_RVETSEHFR_	3	1159.57	387.532	41	58202	807	0.718187	436.498
475142	_SGPHCSESIHR_	3	1265.56	422.86	39	146940	807	0.718187	436.067
469912	_SEIQAEQDRK_	3	1202.59	401.87	31	5024.2	806	0.719238	436.953
536431	_TSHPETDILHR_	3	1304.65	435.89	46	11331	806	0.719238	436.564
615077	_YQHHSTPVCDR_	3	1398.61	467.211	34	46052	806	0.719238	436.256
77632	_DHHTADLCR_	3	1123.48	375.502	38	5050.1	805	0.72029	437.942
78360	_DHVHCLGNR_	3	1106.5	369.842	48	18881	805	0.72029	438.024
137585	_EM(ox)QPTHPIR_	3	1123.54	375.522	8	17807	805	0.72029	437.942
145782	_ERVEELEHR_	3	1195.59	399.539	26	217390	805	0.72029	437.621
220178	_HADIVTTTTHK_	3	1222.63	408.551	45	44561	805	0.72029	437.51
536154	_TSFHALTSILK_	3	1216.68	406.568	32	41456	805	0.72029	437.534
612290	_YM(ox)EHEERPK_	3	1233.54	412.189	29	59114	805	0.72029	437.467
28528	_ALAEEVEQVHR_	3	1279.65	427.558	26	10113	804	0.721341	437.93
124494	_EHLLTNHLK_	3	1103.61	368.877	3	78178	804	0.721341	438.677
412812	_NTELEEWLR_	3	1188.58	397.2	42	23539	804	0.721341	438.289
460171	_RLEEQAAQHK_	3	1208.63	403.883	40	14892	804	0.721341	438.206
501825	_SVSHDLEQLHR_	3	1319.66	440.893	43	168930	804	0.721341	437.788
46758	_ASEPAGGPR_	2	840.409	421.212	32	22936	803	0.722392	294.01
134559	_ELQEATDELDLK_	3	1402.68	468.568	26	44832	803	0.722392	438.156
163366	_FFLSLYGHK_	3	1110.59	371.203	28	17982	803	0.722392	439.283
351534	_LSAHVDDSGSQSR_	3	1357.62	453.548	37	12801	803	0.722392	438.299
416301	_PAAATVTK_	2	757.433	379.724	19	41357	803	0.722392	294.529
473794	_SGDHCHPPSIK_	3	1233.56	412.193	35	44935	803	0.722392	438.744
145486	_EREQQIEEHR_	3	1352.64	451.888	30	69259	802	0.723444	438.953
294170	_LAHEDAECEK_	3	1200.51	401.177	29	17110	802	0.723444	439.516
325502	_LKPGEIDPNPETK_	3	1436.75	479.924	48	3570.3	802	0.723444	438.692
417895	_PANLHGVILPR_	3	1185.7	396.24	23	7334.5	802	0.723444	439.579
432948	_PQNEYIELHR_	3	1297.64	433.554	44	424000	802	0.723444	439.141
508678	_TCVQEITAHR_	3	1213.59	405.536	46	7909	802	0.723444	439.462
510971	_TEDHEEAGPLPTK_	3	1422.66	475.228	38	48267	802	0.723444	438.734
614868	_YQEIEEDRK_	3	1208.57	403.863	28	10839	802	0.723444	439.483
3853	_AAHYCHSTLK_	3	1186.56	396.526	5	11755	801	0.724495	440.214
230302	_HLLPEHIR_	3	1013.58	338.866	4	46130	801	0.724495	441.079
291016	_KTEDEHFEFHSR_	4	1560.7	391.181	47	9329.6	801	0.724495	585.328
420033	_PEINTNHLDK_	3	1179.59	394.203	41	204340	801	0.724495	440.244
424624	_PGTDLDHQEK_	3	1138.53	380.516	27	8026.5	801	0.724495	440.428
214996	_GTVSFHSHSDHR_	3	1365.62	456.213	44	452750	800	0.725546	440.186
251398	_IFHELTQTDK_	3	1230.62	411.215	12	63906	800	0.725546	440.671
290576	_KPYTM(ox)DPDHR_	3	1274.57	425.864	34	11934	800	0.725546	440.502
420694	_PFFIDHNTK_	3	1117.56	373.526	19	22887	800	0.725546	441.166
471387	_SEVAAENHLR_	3	1124.56	375.86	31	32055	800	0.725546	441.133
585473	_VQEFEHVNGR_	3	1213.58	405.535	48	12258	800	0.725546	440.739
612291	_YMEHEERPK_	3	1217.55	406.857	39	22582	800	0.725546	440.723
93194	_DQHSFELDEK_	3	1246.55	416.523	27	47220	799	0.726597	441.246
145798	_ERYPLDHAR_	3	1155.58	386.2	45	25878	799	0.726597	441.628
223626	_HFEITQETAR_	3	1230.6	411.207	11	315960	799	0.726597	441.309
266090	_ILNEKPTTDEPEK_	3	1512.77	505.263	33	39574	799	0.726597	440.392
306554	_LEEQRDEQTSR_	3	1389.65	464.223	32	11815	799	0.726597	440.747
330173	_LLHDLQIGEK_	3	1164.65	389.224	13	23926	799	0.726597	441.587
458945	_REILHNTEK_	3	1138.61	380.544	37	12775	799	0.726597	441.705
83706	_DLHTLDSHVR_	3	1191.6	398.207	43	301390	798	0.727648	442.108
102441	_DYHGLIHIR_	3	1122.59	375.205	9	86922	798	0.727648	442.42
201819	_GLGAQEQGATDHIK_	3	1423.71	475.576	26	11526	798	0.727648	441.28
223375	_HEYFM(ox)HATDK_	3	1293.54	432.189	45	22912	798	0.727648	441.708
229683	_HLEM(ox)NPHFGSHR_	4	1476.67	370.174	3	22464	798	0.727648	588.17
231712	_HLTDTSHGVR_	3	1121.56	374.86	48	44791	798	0.727648	442.425
385035	_M(ox)PSM(ox)NIQTHK_	3	1217.55	406.858	3	16934	798	0.727648	442
531677	_TPGLHGDCDDDK_	3	1328.53	443.851	39	40659	798	0.727648	441.585
39427	_APAAPADR_	2	767.393	384.704	30	5075	797	0.728698	297.032
59689	_CHFIHNAEER_	3	1311.58	438.2	44	18984	797	0.728698	442.282
61537	_CPHVTEHIPR_	3	1244.61	415.877	42	93289	797	0.728698	442.53
109793	_EDHEVEVGVLK_	3	1252.63	418.551	48	6255	797	0.728698	442.499
210440	_GQTHTLEDFQR_	3	1330.63	444.549	44	19523	797	0.728698	442.215
290611	_KQDFDEDDILK_	3	1364.65	455.889	26	5461.3	797	0.728698	442.102
317078	_LGIHEDSTNR_	3	1140.55	381.191	1	81373	797	0.728698	442.974
361875	_LVHHDDCLDR_	3	1278.58	427.2	34	12900	797	0.728698	442.401
424509	_PGSHLLEQHPR_	3	1269.66	424.227	7	12900	797	0.728698	442.434
467309	_SDQAHPPIHPTK_	3	1326.67	443.23	34	68032	797	0.728698	442.229
493912	_SSDGRPDSGGTLR_	3	1303.61	435.544	40	18131	797	0.728698	442.31
548121	_VALHLDEEDK_	3	1167.58	390.2	47	16347	797	0.728698	442.851
3365	_AAGHPGDPESQQR_	3	1348.61	450.545	20	21625	796	0.729749	442.792
156855	_FAGHSEAGGGSGDR_	3	1303.55	435.525	35	11974	796	0.729749	442.948
173783	_FPELGPDGHQR_	3	1251.6	418.207	1	26468	796	0.729749	443.141
317005	_LGIHEDSQNR_	3	1167.56	390.195	1	55728	796	0.729749	443.49
578319	_VM(ox)NHITDGPR_	3	1154.55	385.857	6	14277	796	0.729749	443.548
482388	_(ac)SLHGASGGHER_	3	1148.53	383.851	36	45605	795	0.7308	444.215
41613	_APPHELTEEEK_	3	1278.61	427.21	33	30121	795	0.7308	443.676
78454	_DHYEATAMHR_	3	1229.52	410.849	34	56119	795	0.7308	443.866
79306	_DIHSDLHAYVQHR_	4	1589.77	398.45	3	19828	795	0.7308	590.327
105225	_EAHFHSLQHR_	3	1260.61	421.211	1	23874	795	0.7308	443.744
124923	_EHSAFGDRPEK_	3	1271.59	424.87	29	45490	795	0.7308	443.703
139896	_ENVEGHDLPASEK_	3	1423.66	475.56	40	370980	795	0.7308	443.192
239640	_HVLTEDIVHR_	3	1217.65	406.891	42	111950	795	0.7308	443.914
276097	_IQVWHAEHR_	3	1174.6	392.54	9	34565	795	0.7308	444.097
426114	_PISQGGIHGR_	3	1020.55	341.189	6	5314.9	795	0.7308	444.877
468655	_SEDHLTESHQR_	3	1337.6	446.873	26	12332	795	0.7308	443.467
471905	_SFEDIHHYR_	3	1202.55	401.856	1	14739	795	0.7308	443.977
593215	_VTQHIHGLSGK_	3	1175.64	392.888	16	69413	795	0.7308	444.093
71783	_DETAVQDYHGHK_	3	1398.62	467.213	38	20560	794	0.73185	443.906
227232	_HIGDLLQHR_	3	1087.59	363.537	13	6323.8	794	0.73185	445.15
280698	_ITGLCQEEHRK_	3	1369.68	457.566	43	11789	794	0.73185	443.998
310389	_LEVQAEEERK_	3	1229.63	410.882	27	74784	794	0.73185	444.504
331561	_LLLQVQHASK_	3	1135.67	379.564	21	126340	794	0.73185	444.913
511928	_TEHAEFLHCK_	3	1270.58	424.533	42	23057	794	0.73185	444.344
565007	_VHHEPQLSDK_	3	1188.59	397.204	37	216630	794	0.73185	444.675
565320	_VHLVGIDIFTGK_	3	1297.74	433.587	27	13541	794	0.73185	444.244
601763	_YASENHLSR_	3	1075.5	359.509	1	6562.3	794	0.73185	445.212
24025	_AHQLVHEGYK_	3	1180.6	394.54	44	267970	793	0.732901	445.348
164897	_FGLSVGHHLGK_	3	1150.62	384.549	21	81469	793	0.732901	445.482
208333	_GPSGYGFNLHSDK_	3	1377.63	460.218	3	496160	793	0.732901	444.609
235256	_HQEELTELHK_	3	1262.63	421.882	36	35011	793	0.732901	445.012
342090	_LPEGHVPEGAGLK_	3	1302.69	435.238	5	20020	793	0.732901	444.864
395412	_NEEPSSNHIPHGK_	3	1444.67	482.564	37	76943	793	0.732901	444.404
425856	_PILLQGHER_	3	1061.6	354.873	23	135060	793	0.732901	445.926
433253	_PQSHLYGPGETAR_	3	1411.68	471.569	45	96786	793	0.732901	444.502
515716	_TFTEM(ox)DSHEEK_	3	1368.55	457.191	35	52550	793	0.732901	444.639
610592	_YLHPPPHLK_	3	1100.61	367.878	2	18768	793	0.732901	445.722
78450	_DHYEATAM(ox)HR_	3	1245.52	416.18	39	91253	792	0.733951	445.717
95448	_DSEHIDDETRR_	3	1371.6	458.208	31	422610	792	0.733951	445.266
170603	_FLQVHASSGHK_	3	1209.63	404.216	17	69678	792	0.733951	445.862
230102	_HLITTQTEHK_	3	1206.64	403.219	44	107120	792	0.733951	445.875
246305	_IDNDDEPHTSK_	3	1269.55	424.19	32	2704	792	0.733951	445.624
264957	_ILHCSCQACGK_	3	1332.57	445.199	4	9558.8	792	0.733951	445.396
468157	_SEAIQTSHFQGR_	3	1359.65	454.225	44	9006.9	792	0.733951	445.305
471061	_SESHTDLTFSR_	3	1278.58	427.202	44	21338	792	0.733951	445.59
565097	_VHILGSFQNIK_	3	1254.71	419.243	18	4710.1	792	0.733951	445.681
573268	_VLHTYHDSR_	3	1126.55	376.525	7	20413	792	0.733951	446.234
602431	_YCQHVLCETVR_	3	1463.66	488.896	47	17583	792	0.733951	444.986
3430	_AAGPSLSHTSGGTQSK_	3	1484.72	495.915	48	152940	791	0.735002	445.563
172793	_FNGTHIPGSPFK_	3	1300.66	434.559	24	28584	791	0.735002	446.147
176274	_FRPSDEHHPEVK_	3	1476.71	493.244	41	135410	791	0.735002	445.586
195024	_GGGPGPGDPPPSETHK_	3	1485.68	496.236	27	37133	791	0.735002	445.561
233132	_HNKPEVEVR_	3	1106.58	369.868	48	188820	791	0.735002	446.97
418466	_PASSQVPR_	2	840.445	421.23	38	43401	791	0.735002	299.142
464107	_SATEHVQGHLGK_	3	1262.64	421.886	6	19518	791	0.735002	446.288
615618	_YSCDHNTSLSR_	3	1338.56	447.195	41	65566	791	0.735002	446.013
57618	_(ac)AYHSGYGAHGSK_	3	1275.56	426.195	45	189270	790	0.736052	446.877
173919	_FPGLHSFAPDK_	3	1214.61	405.877	22	20811	790	0.736052	447.117
230463	_HLLVHAPEDK_	3	1157.62	386.88	8	869580	790	0.736052	447.365
238170	_HTIPEEETHR_	3	1247.59	416.87	26	78102	790	0.736052	446.984
329110	_LLETLFVHR_	3	1126.65	376.557	30	12077	790	0.736052	447.511
400356	_NILHESEIDKR_	3	1352.7	451.909	46	90831	790	0.736052	446.603
602325	_YCDPDSYHR_	3	1211.47	404.829	35	45230	790	0.736052	447.131
8069	_ACDELELHQR_	3	1269.58	424.2	36	5997.1	789	0.737102	447.537
41215	_APNASNLK_	2	813.434	407.725	40	81895	789	0.737102	300.158
91518	_DPLQVHLPLR_	3	1186.68	396.568	13	27265	789	0.737102	447.874
180162	_FVHDNYVIR_	3	1161.59	388.205	32	5419.1	789	0.737102	447.986
222520	_HEHVGSFAR_	3	1038.5	347.174	45	18739	789	0.737102	448.61
289386	_KPEASHSFENR_	3	1300.62	434.546	36	46980	789	0.737102	447.422
299381	_LCHEGDCGPCSR_	3	1446.54	483.189	38	49420	789	0.737102	446.946
317132	_LGIHEDSTNRR_	3	1296.65	433.225	35	20780	789	0.737102	447.436
322520	_LICTIQQHHK_	3	1276.67	426.564	11	113700	789	0.737102	447.51
345415	_LPSYSTHELCER_	3	1490.68	497.901	42	87891	789	0.737102	446.82
378578	_M(ox)IASDSHRPEVK_	3	1384.68	462.566	45	975160	789	0.737102	447.135
417465	_PAIEEICQSHK_	3	1310.63	437.884	45	12038	789	0.737102	447.386
419482	_PDEVLECIER_	3	1258.59	420.536	33	18310	789	0.737102	447.579
420490	_PFECPNCHER_	3	1344.53	449.185	46	45288	789	0.737102	447.268
422092	_PGEAVAAR_	2	769.408	385.711	28	62670	789	0.737102	300.443
452892	_QQELTHQEHR_	3	1304.62	435.881	17	14486	789	0.737102	447.407
465418	_SCYDLSCHAR_	3	1267.51	423.51	43	240320	789	0.737102	447.545
536282	_TSGHLLLGVVR_	3	1150.68	384.568	22	27219	789	0.737102	448.036
547124	_VAEFHTELER_	3	1229.6	410.875	44	18871	789	0.737102	447.694
13566	_AEELHYPLGER_	3	1312.64	438.554	44	51531	788	0.738153	448.016
77594	_DHGLELSIHR_	3	1175.6	392.876	7	6186	788	0.738153	448.561
339279	_LNHQEVVEEDK_	3	1338.64	447.221	40	26898	788	0.738153	447.925
341548	_LPDGHLGAEDQR_	3	1306.63	436.549	26	5473.6	788	0.738153	448.037
519505	_THLSLSHQPDK_	3	1261.64	421.554	42	629790	788	0.738153	448.205
530837	_TPASPVVHIR_	3	1075.61	359.545	8	7349.7	788	0.738153	449.046
61475	_CPEDVELCHK_	3	1285.54	429.522	38	24152	787	0.739203	448.752
61682	_CPSIILHDR_	3	1109.57	370.862	6	12454	787	0.739203	449.51
65546	_DAQHYGGWEHR_	3	1354.58	452.534	44	210340	787	0.739203	448.508
109060	_EDCIHQVELER_	3	1426.65	476.558	27	1066	787	0.739203	448.279
290699	_KQEELQQLEQQR_	3	1555.8	519.606	37	45150	787	0.739203	447.92
307612	_LEHEVDLCR_	3	1169.55	390.857	48	7058.4	787	0.739203	449.226
416519	_PAASLAVHTDK_	3	1108.59	370.537	43	41696	787	0.739203	449.515
23676	_AHHALEQLIR_	3	1186.66	396.56	12	10968	786	0.740253	449.788
128965	_EKPTDTEGLEGSPEK_	3	1615.76	539.593	27	10086	786	0.740253	448.41
221607	_HDNFPHNQR_	3	1163.52	388.848	43	12239	786	0.740253	449.892
228718	_HLDLDPLDHR_	3	1229.62	410.879	42	8613.3	786	0.740253	449.607
308680	_LEPHEGLLLR_	3	1175.67	392.896	3	23330	786	0.740253	449.837
439757	_PVVTPEAK_	2	839.475	420.745	27	6377.9	786	0.740253	301.285
460197	_RLEIEHSVPK_	3	1206.67	403.231	42	137780	786	0.740253	449.702
520062	_THVDSHGHNVFK_	3	1376.66	459.893	42	1563900	786	0.740253	449.072
23356	_AHAGPGAFK_	2	854.44	428.227	47	14064	785	0.741303	301.627
82951	_DLESHM(ox)IHHCK_	3	1421.62	474.88	42	19287	785	0.741303	449.568
92652	_DPVTFQHQHQR_	3	1391.67	464.897	45	187790	785	0.741303	449.661
99202	_DTVSLHQQCSHR_	3	1466.67	489.897	48	48300	785	0.741303	449.434
167040	_FIFNYVYHPK_	3	1326.68	443.233	37	9105.7	785	0.741303	449.878
173876	_FPFCDGAHTK_	3	1178.52	393.847	16	7859	785	0.741303	450.462
223981	_HFNAPSHIR_	3	1077.55	360.19	6	8316.1	785	0.741303	450.952
233731	_HPASYLVHGGK_	3	1164.6	389.209	15	15890	785	0.741303	450.525
422244	_PGFHGVLGINSITGK_	3	1495.81	499.612	32	134810	785	0.741303	449.352
449438	_QLHSGGPENDVTK_	3	1380.66	461.228	37	21190	785	0.741303	449.696
576404	_VLSTVHTHSSVK_	3	1293.7	432.242	9	207910	785	0.741303	449.997
590265	_VSVHVIEGDHR_	3	1246.64	416.555	43	252140	785	0.741303	450.177
600475	_WPDLQSHHELK_	3	1388.68	463.902	2	28130	785	0.741303	449.671
613691	_YPETTEGGRPK_	3	1233.6	412.207	40	28416	785	0.741303	450.229
29236	_ALCPDHDSDSSGK_	3	1387.57	463.53	40	40508	784	0.742353	450.311
176817	_FSFDTFSHHR_	3	1279.57	427.532	22	22896	784	0.742353	450.687
208791	_GPVQTHISEVIR_	3	1334.73	445.917	4	12890	784	0.742353	450.487
257275	_IHVIDHSGAR_	3	1103.58	368.868	8	177190	784	0.742353	451.456
274939	_IQHM(ox)ELQLIK_	3	1267.7	423.573	11	225460	784	0.742353	450.732
419546	_PDLGTQENVHK_	3	1236.61	413.211	38	45585	784	0.742353	450.854
424909	_PGVSATPPK_	2	852.471	427.243	38	115640	784	0.742353	302.065
599317	_VYMHLPQTDNK_	3	1344.65	449.224	9	12357	784	0.742353	450.453
15193	_AELNSTTEELHK_	3	1370.67	457.897	37	64411	783	0.743402	451.003
92199	_DPSIHYSPQFHK_	3	1454.69	485.905	7	70826	783	0.743402	450.742
196919	_GHCHQPDM(ox)EGLEAR_	3	1651.68	551.568	34	153490	783	0.743402	450.234
208153	_GPQNATDSYVHK_	3	1315.62	439.546	26	20370	783	0.743402	451.192
224178	_HFSSDAVPHPR_	3	1248.6	417.207	42	69955	783	0.743402	451.444
225514	_HGQYLIGHGTK_	3	1209.63	404.216	5	36349	783	0.743402	451.603
256302	_IHFHNLQGEK_	3	1221.63	408.216	16	290970	783	0.743402	451.553
286814	_KDEIENSIVHR_	3	1338.69	447.237	48	173040	783	0.743402	451.111
316752	_LGHELQQAGLK_	3	1192.66	398.559	5	12392	783	0.743402	451.676
435131	_PSRDELFTDDK_	3	1321.62	441.546	34	187440	783	0.743402	451.17
469544	_SEGHLCLPVR_	3	1166.59	389.869	6	7929.5	783	0.743402	451.792
492786	_SQPELIEAHTCER_	3	1568.73	523.916	48	35985	783	0.743402	450.432
514702	_TFGM(ox)AEEYHR_	3	1255.53	419.517	1	18938	783	0.743402	451.417
599312	_VYM(ox)HLPQTDNK_	3	1360.64	454.555	1	5585.9	783	0.743402	451.036
92777	_DQACYIFHHR_	3	1345.6	449.54	4	18629	782	0.744452	451.724
124547	_EHMDAINHDTK_	3	1309.57	437.531	37	31738	782	0.744452	451.85
231887	_HLTHENVQR_	3	1132.57	378.532	35	255700	782	0.744452	452.589
273830	_IPVQALLHLR_	3	1158.72	387.249	31	3411.8	782	0.744452	452.466
277540	_ISHLSGSGSGDER_	3	1300.6	434.541	46	38049	782	0.744452	451.883
307637	_LEHEYIQNFK_	3	1319.65	440.891	5	336430	782	0.744452	451.814
314408	_LGADESEEEGRR_	3	1346.61	449.876	30	340370	782	0.744452	451.72
405790	_NMSVIAHVDHGK_	3	1306.65	436.556	4	22234	782	0.744452	451.861
415442	_NVTLCGHLHHGK_	3	1371.68	458.235	4	229040	782	0.744452	451.636
420090	_PELAVQK_	2	783.449	392.732	37	166180	782	0.744452	303.344
436391	_PTTHCDEVLR_	3	1226.57	409.864	36	70395	782	0.744452	452.17
445863	_QFVFDLHSGK_	3	1176.59	393.205	10	18697	782	0.744452	452.385
458344	_RDQDNM(ox)QAELNR_	3	1504.67	502.564	38	10439	782	0.744452	451.237
514161	_TFDHYCEYR_	3	1289.51	430.845	43	53685	782	0.744452	451.924
594961	_VVELETQDHIHR_	3	1474.75	492.592	44	9110.7	782	0.744452	451.32
11436	_ADQDRLDLEER_	3	1358.64	453.888	40	109830	781	0.745502	452.316
32151	_ALLNHLDVGVGR_	3	1262.71	421.91	17	34942	781	0.745502	452.663
63696	_DAEDALHNLDRK_	3	1395.67	466.232	48	241370	781	0.745502	452.195
90501	_DPDPIPLNHNMR_	3	1417.68	473.566	42	14574	781	0.745502	452.126
101403	_DVSHEIIQHEVK_	3	1432.73	478.584	46	615930	781	0.745502	452.08
144317	_EQM(ox)QPTHPIR_	3	1251.6	418.208	48	76203	781	0.745502	452.707
221441	_HDFFESLHR_	3	1186.55	396.525	13	19064	781	0.745502	452.978
222843	_HELQLEQM(ox)HK_	3	1307.63	436.884	48	20414	781	0.745502	452.495
223379	_HEYFMHATDK_	3	1277.55	426.857	1	12492	781	0.745502	452.606
224105	_HFSEHPSTSK_	3	1155.53	386.184	43	33184	781	0.745502	453.118
228674	_HLDALTLFSSK_	3	1230.66	411.228	5	167800	781	0.745502	452.791
236093	_HRDPFEAPEDK_	3	1339.62	447.546	35	27045	781	0.745502	452.381
271045	_INSTATPDQDRDK_	3	1459.69	487.571	25	32641	781	0.745502	452
277996	_ISLGM(ox)PVGPNAHK_	3	1335.7	446.24	24	312890	781	0.745502	452.395
305332	_LEAVSHTSDM(ox)HR_	3	1397.64	466.886	47	1000800	781	0.745502	452.189
337032	_LMHLFTSGDCK_	3	1307.6	436.874	31	10857	781	0.745502	452.495
338967	_LNEQHQLILSK_	3	1321.74	441.586	4	139900	781	0.745502	452.444
340695	_LNTQGSHLGSCIEK_	3	1542.75	515.256	42	14205	781	0.745502	451.771
347902	_LQEVTHQGENTK_	3	1382.68	461.9	38	49613	781	0.745502	452.237
385406	_M(ox)QEDLCHIAHK_	3	1396.62	466.548	44	67244	781	0.745502	452.192
488489	_SPDLGHSTQIPR_	3	1306.66	436.562	44	51625	781	0.745502	452.498
14590	_AEHIPAGK_	2	821.44	411.727	26	15778	780	0.746551	303.956
33454	_ALQHTESPSETNK_	3	1440.68	481.235	40	17269	780	0.746551	452.693
48453	_ASQDPFLQHVNK_	3	1382.69	461.905	47	4429.1	780	0.746551	452.874
110422	_EDLRLPEGDLGK_	3	1340.69	447.905	45	228930	780	0.746551	453.015
224707	_HGATHVFASK_	3	1053.54	352.186	6	20818	780	0.746551	454.276
225975	_HHIETGGGQLPAK_	3	1343.69	448.905	46	219740	780	0.746551	453.004
226184	_HHQASETHNVIASDK_	4	1672.79	419.205	35	93139	780	0.746551	602.792
235857	_HQQELLEHQR_	3	1316.66	439.893	34	127070	780	0.746551	453.099
236132	_HRPDLIDFDK_	3	1254.64	419.219	1	1087300	780	0.746551	453.332
240757	_HYLDNHGPAAR_	3	1249.6	417.539	44	512400	780	0.746551	453.352
286862	_KDNDFIYHDR_	3	1321.61	441.542	47	96293	780	0.746551	453.081
307620	_LEHEYIHNFK_	3	1328.65	443.891	4	149530	780	0.746551	453.057
317056	_LGIHEDSQNRK_	3	1295.66	432.893	17	117630	780	0.746551	453.176
357093	_LTEPQHGLGSQR_	3	1321.67	441.565	5	16708	780	0.746551	453.081
375253	_M(ox)ESYHKPDQQK_	3	1405.63	469.55	41	356210	780	0.746551	452.8
386205	_M(ox)QNHGYENPTYK_	3	1496.64	499.886	46	79956	780	0.746551	452.531
420897	_PFLASLDGHR_	3	1111.58	371.533	19	19060	780	0.746551	453.969
424028	_PGPGECTLDHGSK_	3	1353.6	452.207	37	16329	780	0.746551	452.97
433988	_PSETIDR_	2	816.398	409.206	30	58446	780	0.746551	303.987
434046	_PSFESGR_	2	778.361	390.188	21	143530	780	0.746551	304.233
486923	_SNHISQEGVM(ox)HK_	3	1381.64	461.554	48	77961	780	0.746551	452.877
494859	_SSGREEDDEELLR_	3	1533.69	512.238	26	411980	780	0.746551	452.431
536990	_TSNEVTVETDKK_	3	1349.67	450.896	27	14248	780	0.746551	452.984
8646	_ACPLQPDHTNDEKE_	3	1652.71	551.911	45	36844	779	0.747601	452.775
20191	_AGDRDPLGNDCPEQDR_	3	1813.76	605.596	33	138120	779	0.747601	452.439
77562	_DHFGRPPVDIR_	3	1307.67	436.898	6	96868	779	0.747601	453.769
102165	_DYEHQFHLR_	3	1243.57	415.532	7	64388	779	0.747601	454.014
103522	_EAAHHAGPELQR_	3	1314.64	439.222	37	167610	779	0.747601	453.743
145514	_ERHPGSFDVVHVK_	4	1505.77	377.451	7	418230	779	0.747601	604.19
225963	_HHGQEGSILVTK_	3	1304.68	435.902	44	51091	779	0.747601	453.779
256239	_IHELQEHIDDK_	3	1375.67	459.565	48	43668	779	0.747601	453.533
269903	_IM(ox)YTVFEHTFHVR_	4	1694.82	424.713	30	15035	779	0.747601	603.574
410873	_NRLPEEEENHK_	3	1393.66	465.56	29	79559	779	0.747601	453.475
431277	_PM(ox)YAHHISSK_	3	1185.56	396.194	3	90525	779	0.747601	454.258
432921	_PQLSVCNPHSGK_	3	1322.64	441.887	1	7518.1	779	0.747601	453.715
454435	_QSLGHPPPEPGPDR_	3	1482.72	495.248	27	114880	779	0.747601	453.207
459852	_RIEQHYFEDR_	3	1391.66	464.893	44	779970	779	0.747601	453.481
533632	_TPVLLHDHDER_	3	1330.66	444.562	44	109530	779	0.747601	453.686
563203	_VGHLSEPLM(ox)NR_	3	1267.63	423.552	3	7018.4	779	0.747601	453.919
574518	_VLNLHLLNSGTK_	3	1307.76	436.926	31	25327	779	0.747601	453.768
55651	_AVM(ox)HFLVNHVK_	3	1309.7	437.573	31	311760	778	0.74865	454.398
97983	_DTEQPTLGHLDSK_	3	1439.69	480.904	39	34927	778	0.74865	453.969
136055	_ELYFYEEKEVDL_	3	1575.73	526.252	28	37616	778	0.74865	453.595
178766	_FTHAFSSDLM(ox)R_	3	1326.6	443.208	22	97099	778	0.74865	454.338
223203	_HESVEYKPPK_	3	1212.61	405.212	36	169590	778	0.74865	454.779
234460	_HPLEGTHELR_	3	1187.6	396.876	43	66891	778	0.74865	454.887
263885	_ILDWHVANTDK_	3	1310.66	437.895	24	319010	778	0.74865	454.395
292869	_LAEAHQQECCQK_	3	1500.64	501.222	33	61529	778	0.74865	453.793
293302	_LAEQAER_	2	815.414	408.714	28	396250	778	0.74865	304.848
311453	_LFFQPHQAGLSK_	3	1371.73	458.251	31	40679	778	0.74865	454.183
343054	_LPHELCTLIR_	3	1250.68	417.901	24	172270	778	0.74865	454.623
361915	_LVHPDFFSQR_	3	1244.63	415.884	19	13522	778	0.74865	454.647
434181	_PSGLHGDVSLSNR_	3	1337.67	446.897	42	114610	778	0.74865	454.299
436448	_PTTVTAVHSGSK_	3	1183.62	395.547	47	72464	778	0.74865	454.904
454792	_QSVENDIHGLR_	3	1266.63	423.218	47	43010	778	0.74865	454.56
461322	_RQEHDISLDR_	3	1267.63	423.55	35	514240	778	0.74865	454.556
473787	_SGDGEGTPVEHVR_	3	1338.62	447.213	31	34436	778	0.74865	454.295
488688	_SPEDHIGAVLER_	3	1321.66	441.561	8	327350	778	0.74865	454.355
489454	_SPINCLEHVR_	3	1223.61	408.877	6	13933	778	0.74865	454.733
489598	_SPLAQM(ox)EEERR_	3	1360.64	454.554	47	502260	778	0.74865	454.22
495205	_SSLHLLSHETK_	3	1250.66	417.895	3	369490	778	0.74865	454.623
516654	_TGDETELHSSEK_	3	1331.58	444.869	29	36802	778	0.74865	454.32
563982	_VGPGNHGTEGSGGER_	3	1409.63	470.883	33	19362	778	0.74865	454.061
566705	_VIEDGPEPRPNLR_	3	1490.78	497.935	46	42594	778	0.74865	453.82
15510	_AENSHNAGQVDTR_	3	1397.63	466.883	20	46437	777	0.7497	454.735
16457	_AETPHGAEEECR_	3	1384.57	462.53	31	72107	777	0.7497	454.778
47438	_ASHLLETLLCK_	3	1283.69	428.904	25	12348	777	0.7497	455.132
75883	_DGNPDNETYLHR_	3	1429.62	477.548	28	39481	777	0.7497	454.635
109748	_EDGSGDRGDGPFR_	3	1363.58	455.532	21	12132	777	0.7497	454.847
145505	_ERGPPEGGLNEDER_	3	1553.71	518.91	27	28832	777	0.7497	454.287
170241	_FLPLFGHIGGTQSK_	3	1500.81	501.277	28	36108	777	0.7497	454.428
222519	_HEHQVMLM(ox)R_	3	1195.56	399.527	6	187860	777	0.7497	455.49
223328	_HEVNYQNVVHK_	3	1365.68	456.234	44	46655	777	0.7497	454.84
223998	_HFNSLHIPK_	3	1091.59	364.87	14	105610	777	0.7497	455.986
224838	_HGDSAM(ox)HLALR_	3	1222.59	408.537	5	211600	777	0.7497	455.374
225941	_HHEEEIVHHK_	3	1293.62	432.214	4	49515	777	0.7497	455.094
229786	_HLEVLHSLLK_	3	1187.7	396.908	25	33181	777	0.7497	455.524
264993	_ILHLLGQEGPK_	3	1203.7	402.24	31	314650	777	0.7497	455.454
281162	_ITLQDVVSHSK_	3	1225.67	409.563	11	105320	777	0.7497	455.362
314942	_LGDHQSPATPAFK_	3	1367.68	456.902	8	208690	777	0.7497	454.833
327274	_LLDQLHNSLR_	3	1207.67	403.563	20	11580	777	0.7497	455.437
347390	_LQEELSENDKK_	3	1331.66	444.893	26	69107	777	0.7497	454.957
351441	_LSAEAAEK_	2	817.418	409.716	28	68353	777	0.7497	305.263
399979	_NIHESCM(ox)SQIR_	3	1389.61	464.212	43	86789	777	0.7497	454.761
420163	_PEPHSQGVEGPPQEK_	3	1614.76	539.262	33	11621	777	0.7497	454.135
420644	_PFFHSLSEK_	3	1090.54	364.522	18	1379400	777	0.7497	455.991
421659	_PFYYQHPER_	3	1235.57	412.865	13	370260	777	0.7497	455.321
448868	_QLEEEQAVRPK_	3	1325.69	442.905	33	17968	777	0.7497	454.978
458838	_REELLDHLEK_	3	1280.67	427.898	46	22878	777	0.7497	455.143
459093	_REPEEHQVEEEHRK_	4	1830.86	458.722	31	29578	777	0.7497	604.903
469836	_SEIHLFLQR_	3	1141.62	381.549	17	5223.5	777	0.7497	455.736
491237	_SQAEEEIDEIRK_	3	1445.7	482.907	40	319710	777	0.7497	454.587
513242	_TETAAHSLPQQTK_	3	1410.71	471.244	35	24298	777	0.7497	454.694
608652	_YIHSADIIHR_	3	1223.64	408.888	3	244850	777	0.7497	455.37
612422	_YM(ox)LGTNHQLTVK_	3	1419.72	474.247	41	984750	777	0.7497	454.666
375236	_(ac)M(ox)ESYHKPDQQK_	3	1447.64	483.554	33	2063100	776	0.750749	455.217
81810	_DLAHFPAVDPEK_	3	1337.66	446.894	8	23130	776	0.750749	455.572
87215	_DM(ox)AHQVQELFR_	3	1388.65	463.891	10	7594.6	776	0.750749	455.401
94858	_DRPGDEDWVHR_	3	1380.62	461.213	35	15084	776	0.750749	455.427
99605	_DVDGFHVINVGR_	3	1326.67	443.23	42	1309.2	776	0.750749	455.611
169389	_FLHLNTVQLSK_	3	1298.73	433.919	31	30019	776	0.750749	455.712
171067	_FLTEVGNSHIM(ox)K_	3	1390.69	464.571	24	114980	776	0.750749	455.394
221426	_HDELLAEHIK_	3	1203.62	402.216	45	49797	776	0.750749	456.092
222975	_HENYDEHISNFHSK_	4	1755.76	439.947	43	60109	776	0.750749	605.945
230478	_HLLVHAPEDKK_	3	1285.71	429.579	7	168500	776	0.750749	455.761
236122	_HREELEQLK_	3	1180.62	394.547	35	453640	776	0.750749	456.193
236150	_HRPELIEYDK_	3	1298.66	433.895	46	3258800	776	0.750749	455.713
270484	_INLPAPNPDHVGGYK_	3	1590.82	531.279	2	123760	776	0.750749	454.828
306239	_LEEHEESLVGR_	3	1296.63	433.218	38	79512	776	0.750749	455.72
320304	_LHEELSSSHHNR_	3	1444.68	482.568	47	141140	776	0.750749	455.226
320515	_LHGDLAYTHR_	3	1181.59	394.872	8	11533	776	0.750749	456.189
405760	_NM(ox)SVIAHVDHGK_	3	1322.64	441.887	7	3380800	776	0.750749	455.625
421900	_PGAVSTPVK_	2	854.486	428.25	35	197270	776	0.750749	305.47
432307	_PPEPVKPEVK_	3	1118.63	373.885	38	8538.9	776	0.750749	456.486
436365	_PTSQNQFSEHDK_	3	1416.63	473.216	39	208450	776	0.750749	455.312
484035	_SLSEGHPTAQHEK_	3	1419.67	474.232	6	24181	776	0.750749	455.302
504680	_TAEHEAAQQDLQSK_	3	1554.73	519.25	33	200110	776	0.750749	454.92
524481	_TLEGELHDLR_	3	1181.6	394.875	46	299920	776	0.750749	456.189
532338	_TPLTSADEHVHSK_	3	1420.69	474.572	41	161030	776	0.750749	455.299
535791	_TSDLRDEASSVTR_	3	1435.69	479.571	36	21032	776	0.750749	455.253
554391	_VDPDSQQNHSEIK_	3	1495.69	499.571	27	7975.3	776	0.750749	455.079
557707	_VEM(ox)VHQSCNDPTK_	3	1559.67	520.898	48	20603	776	0.750749	454.907
558079	_VEPVPVTK_	2	867.507	434.761	28	10952	776	0.750749	305.398
602823	_YDERPGPSPLPHR_	3	1519.75	507.592	45	89548	776	0.750749	455.012
19916	_AGAPHALAPHPDR_	3	1308.67	437.23	45	10968	775	0.751798	456.313
124580	_EHMQPTHPIR_	3	1244.61	415.877	46	398110	775	0.751798	456.559
126548	_EIISHISQHGGK_	3	1304.68	435.902	4	16548	775	0.751798	456.327
175862	_FQRPGDPQSAQDK_	3	1472.7	491.908	41	41141	775	0.751798	455.78
271061	_INTCWQDHCR_	3	1388.57	463.864	6	5723.1	775	0.751798	456.038
317137	_LGIHSALLDEK_	3	1194.66	399.228	16	40352	775	0.751798	456.768
351306	_LREHENSTLDR_	3	1368.67	457.232	39	21940	775	0.751798	456.103
361462	_LVFQDSPVHGGR_	3	1310.67	437.898	12	12509	775	0.751798	456.305
361968	_LVHVAGPGPTGPIK_	3	1341.78	448.266	12	31545	775	0.751798	456.195
392937	_NAVIHIPGHTGGK_	3	1299.7	434.242	2	15468	775	0.751798	456.346
433301	_PQSVLTR_	2	799.455	400.735	43	30763	775	0.751798	306.231
458932	_REGTGTEM(ox)PM(ox)IGDR_	3	1580.69	527.905	44	465420	775	0.751798	455.489
459021	_RENPPVEDSSDEDDK_	3	1730.72	577.915	30	24309	775	0.751798	455.146
490483	_SPQSPGGNICHLGAPK_	3	1618.79	540.603	8	24528	775	0.751798	455.396
492952	_SQRPEESEPLEK_	3	1427.69	476.904	29	722330	775	0.751798	455.914
514693	_TFGHNTM(ox)DAVPR_	3	1360.62	454.547	7	10585	775	0.751798	456.13
535839	_TSDTIIR_	2	804.434	403.224	27	8894.8	775	0.751798	306.199
566430	_VICILSHPIK_	3	1178.68	393.902	28	7637	775	0.751798	456.839
585068	_VQALHSAVQSK_	3	1166.64	389.888	6	38644	775	0.751798	456.894
611453	_YLQEHPEAHEK_	3	1379.65	460.89	26	6392.4	775	0.751798	456.067
23591	_AHGELHEQFK_	3	1194.58	399.2	45	51938	774	0.752848	457.406
47432	_ASHASHTAAQAGLPDK_	3	1560.76	521.262	41	18741	774	0.752848	456.176
99989	_DVGAQILLHSHK_	3	1316.72	439.914	16	44951	774	0.752848	456.92
139739	_ENSTHFSQPNSTK_	3	1475.66	492.895	43	16614	774	0.752848	456.407
141008	_EPGGPSPR_	2	795.388	398.701	30	39009	774	0.752848	306.685
232537	_HMGLFDHAAR_	3	1153.55	385.522	13	53474	774	0.752848	457.593
236765	_HSLTGHSDIR_	3	1121.56	374.86	47	16281	774	0.752848	457.747
279938	_ITAAQHSVTGSAVSK_	3	1455.77	486.263	1	348480	774	0.752848	456.466
294266	_LAIEAER_	2	800.439	401.227	26	51171	774	0.752848	306.652
303832	_LDSQEPGR_	2	900.43	451.222	30	22606	774	0.752848	306.076
305252	_LEASIER_	2	816.434	409.224	37	80024	774	0.752848	306.551
305547	_LEDHLLAGSCLK_	3	1354.69	452.571	4	10032	774	0.752848	456.787
314467	_LGAGGGSPEK_	2	871.44	436.727	18	17029	774	0.752848	306.23
350898	_LQTVHSIPLTINK_	3	1462.85	488.624	17	19806	774	0.752848	456.445
398954	_NHHQQQVDSIIK_	3	1445.74	482.92	44	537250	774	0.752848	456.495
424067	_PGPPPGTGHPPSK_	3	1224.63	409.216	45	16370	774	0.752848	457.278
425675	_PIGAGEEK_	2	799.408	400.711	27	299640	774	0.752848	306.659
428306	_PLLSVNK_	2	769.47	385.742	24	318960	774	0.752848	306.861
453152	_QQLELLEEDKK_	3	1371.72	458.249	48	27277	774	0.752848	456.729
454805	_QSVENDIHGLRK_	3	1394.73	465.916	47	22665	774	0.752848	456.654
465970	_SDDGVFHIGAAAQDK_	3	1529.71	510.911	41	12646	774	0.752848	456.257
466180	_SDESDQQESLHK_	3	1401.6	468.208	29	95766	774	0.752848	456.632
467146	_SDPEGENIHAGLLK_	3	1478.74	493.919	35	65266	774	0.752848	456.399
489217	_SPGHMVILDQTK_	3	1324.68	442.568	4	8089.2	774	0.752848	456.892
577838	_VM(ox)ELLVHLNK_	3	1210.67	404.565	31	135120	774	0.752848	457.337
21137	_AGGQINHDLHER_	3	1345.65	449.557	36	150540	773	0.753897	457.454
33328	_ALQEEIDRESGK_	3	1373.68	458.9	38	11171	773	0.753897	457.359
90822	_DPGGGGGPVR_	2	867.42	434.717	28	33554	773	0.753897	306.678
120653	_EGEDSSVIHYDDK_	3	1492.63	498.551	38	158460	773	0.753897	456.995
157579	_FATHAAALSVR_	3	1142.62	381.88	11	66871	773	0.753897	458.282
214049	_GTHNFHNFTSQK_	3	1416.65	473.225	2	122640	773	0.753897	457.221
221626	_HDPALPR_	2	804.424	403.219	37	122170	773	0.753897	307.054
235635	_HQIEEELDRR_	3	1323.65	442.225	37	84604	773	0.753897	457.532
251412	_IFHLEVCSR_	3	1159.58	387.534	20	15748	773	0.753897	458.202
345109	_LPSETIQTYPR_	3	1303.68	435.566	41	148950	773	0.753897	457.605
361641	_LVGNMHGDETVSR_	3	1413.67	472.23	42	34116	773	0.753897	457.23
365257	_LVTVYCEHGHK_	3	1341.65	448.224	4	15967	773	0.753897	457.468
386647	_M(ox)QVDPQK_	2	860.406	431.21	38	158370	773	0.753897	306.718
391283	_M(ox)YVQTVLDVHK_	3	1347.69	450.236	13	24340	773	0.753897	457.447
398867	_NHEGDEDDSHVR_	3	1408.56	470.527	32	66226	773	0.753897	457.246
399438	_NICVLAHVDHGK_	3	1361.69	454.903	2	47932	773	0.753897	457.4
402984	_NLHSSHSSGLM(ox)DK_	3	1427.65	476.889	43	255150	773	0.753897	457.187
423979	_PGPDVVICDEGHR_	3	1449.67	484.23	41	126110	773	0.753897	457.12
429007	_PLQHTQYER_	3	1170.58	391.2	45	69766	773	0.753897	458.151
430896	_PM(ox)NCPGHCLMFDHR_	4	1786.72	447.686	2	9163.2	773	0.753897	608.403
437038	_PVETHQVHEYLR_	4	1506.76	377.697	2	9737.3	773	0.753897	609.274
442987	_QDELGER_	2	845.388	423.701	31	102940	773	0.753897	306.803
444193	_QEEEREQGSDEISHHEK_	4	2065.89	517.481	29	15493	773	0.753897	607.768
467841	_SDVIHAPLPSPVDK_	3	1473.78	492.268	47	77381	773	0.753897	457.049
514914	_TFLLEYHNR_	3	1191.6	398.208	11	34305	773	0.753897	458.057
561277	_VFQSLPHENK_	3	1197.61	400.212	16	32979	773	0.753897	458.03
561553	_VFSTEPHHSEHK_	3	1433.67	478.897	42	36963	773	0.753897	457.168
575576	_VLQHYQESDK_	3	1245.6	416.207	43	132050	773	0.753897	457.829
588550	_VSHSEDDCLAFK_	3	1406.61	469.878	47	5268	773	0.753897	457.252
600756	_WTSQHSNTQTLGK_	3	1486.72	496.579	6	92513	773	0.753897	457.012
3360	_AAGHEPHLLAR_	3	1170.63	391.216	43	181910	772	0.754946	458.788
13383	_AEEDTQFNYHR_	3	1408.6	470.541	41	56177	772	0.754946	457.882
13970	_AEGGGGGGRPGAPAAGDGK_	3	1537.72	513.582	20	437630	772	0.754946	457.507
63772	_DAEDVDLNHYR_	3	1345.59	449.537	34	6504.8	772	0.754946	458.091
70490	_DEGEAWLSCHPPGK_	3	1581.69	528.237	42	9864.1	772	0.754946	457.394
124106	_EHFAQFGHVR_	3	1226.59	409.872	2	701980	772	0.754946	458.544
145679	_ERPQETEDPDHCLG_	3	1681.7	561.574	26	18287	772	0.754946	457.157
190105	_GEIEHHCSGLHR_	3	1430.65	477.89	41	481570	772	0.754946	457.814
231266	_HLQENTQSHMR_	3	1379.64	460.886	34	16136	772	0.754946	457.976
237868	_HTFYGIESHR_	3	1245.59	416.204	4	39147	772	0.754946	458.466
238446	_HTNYTMEHIR_	3	1300.6	434.54	42	890000	772	0.754946	458.253
253174	_IGAVSAPIYNAHEK_	3	1468.77	490.596	3	9241.4	772	0.754946	457.699
262878	_ILDHLEVSCNK_	3	1326.66	443.227	15	20477	772	0.754946	458.158
286841	_KDEQEHEFYK_	3	1351.6	451.542	36	1054000	772	0.754946	458.07
309217	_LEQQLVHVER_	3	1249.68	417.567	44	11029	772	0.754946	458.449
326719	_LLDCLLESHR_	3	1254.64	419.22	21	25517	772	0.754946	458.43
330651	_LLKPECVLDK_	3	1213.67	405.565	2	85045	772	0.754946	458.598
377011	_M(ox)GGDIANR_	2	848.381	425.198	44	74948	772	0.754946	307.213
386650	_M(ox)QVDQEEGHQK_	3	1343.58	448.866	18	116610	772	0.754946	458.098
387453	_M(ox)SSEGPPR_	2	875.381	438.698	33	48626	772	0.754946	307.062
391287	_MYVQTVLDVHK_	3	1331.69	444.904	13	9524.2	772	0.754946	458.14
422719	_PGGSGLTGAK_	2	843.445	422.73	27	10338	772	0.754946	307.242
425151	_PHNVM(ox)IDHQQK_	3	1361.65	454.891	43	696020	772	0.754946	458.036
436048	_PTIEVSGK_	2	829.455	415.735	34	251360	772	0.754946	307.325
459682	_RGPDEDGEEEAAPGPR_	3	1680.73	561.252	30	13653	772	0.754946	457.159
468885	_SEEAHAEDSVM(ox)DHHFR_	4	1911.78	478.952	47	2608900	772	0.754946	608.942
469469	_SEGDSVGESVHGK_	3	1286.57	429.865	26	20936	772	0.754946	458.305
470115	_SELHLLDFQGK_	3	1285.67	429.563	7	7897.9	772	0.754946	458.309
488218	_SPAPGAPTR_	2	852.445	427.23	40	7782.6	772	0.754946	307.19
520030	_THTTVIHQLDK_	3	1291.69	431.57	42	77062	772	0.754946	458.286
522106	_TILETSFHQHR_	3	1367.69	456.905	16	120600	772	0.754946	458.016
529681	_TNHHSCLYSAVK_	3	1415.66	472.894	8	22633	772	0.754946	457.86
610574	_YLHDNQIVHR_	3	1293.66	432.227	7	10123	772	0.754946	458.279
615799	_YSEHTQLQTQQR_	3	1517.72	506.915	47	38483	772	0.754946	457.561
24284	_AHTPNPLHSCPCGK_	3	1574.71	525.91	42	12075	771	0.755995	458.047
45082	_AQQELEEQTRR_	3	1386.69	463.236	33	46563	771	0.755995	458.589
58633	_CDLVLDAAHEK_	3	1269.6	424.208	47	31539	771	0.755995	459.007
94371	_DQVLHEHIQR_	3	1273.65	425.558	39	95353	771	0.755995	458.992
114326	_EEGGPGPVSTPDNRK_	3	1538.73	513.918	40	39171	771	0.755995	458.14
116978	_EESSGTPAHQM(ox)NLR_	3	1571.7	524.907	47	238160	771	0.755995	458.055
132180	_ELGHLTHQQAR_	3	1288.66	430.562	43	92064	771	0.755995	458.934
171199	_FLVHESFLYR_	3	1309.68	437.568	32	22488	771	0.755995	458.856
185267	_GAVHQLCQSLAGK_	3	1367.7	456.907	13	35884	771	0.755995	458.652
224848	_HGDTALHAAAR_	3	1118.56	373.86	34	23642	771	0.755995	459.676
232546	_HM(ox)GLFDHAAR_	3	1169.54	390.854	13	539820	771	0.755995	459.431
235251	_HQEALHAPTDHR_	3	1410.68	471.232	35	11217	771	0.755995	458.512
244791	_ICSHSAPEQQAR_	3	1382.64	461.886	37	73784	771	0.755995	458.602
255569	_IGQVHYALETTVK_	3	1457.79	486.937	9	197740	771	0.755995	458.368
285890	_IYPTFLHLHGK_	3	1324.73	442.584	31	239690	771	0.755995	458.801
287910	_KHDFVDLIIK_	3	1226.7	409.908	10	18824	771	0.755995	459.181
299043	_LCALRPDDSSSAR_	3	1446.69	483.237	42	13471	771	0.755995	458.401
302331	_LDLAAYDQEGRR_	3	1405.69	469.572	19	15663	771	0.755995	458.528
320941	_LHLGHTFSLSK_	3	1238.68	413.9	19	508280	771	0.755995	459.131
333291	_LLQHGINADDK_	3	1222.63	408.551	6	79548	771	0.755995	459.198
355006	_LSSAENDRDILR_	3	1387.71	463.576	48	11718	771	0.755995	458.586
394047	_NDLDEFEALER_	3	1349.61	450.877	26	27058	771	0.755995	458.714
411899	_NSQDDYDEERK_	3	1397.57	466.864	25	8820.6	771	0.755995	458.554
418250	_PAQPALSR_	2	838.466	420.24	26	35687	771	0.755995	307.698
425534	_PIEMHSHDPLR_	3	1330.65	444.556	4	47386	771	0.755995	458.78
432201	_PNTLTLVHVR_	3	1148.67	383.896	10	135450	771	0.755995	459.529
461428	_RQPEAVHLLDK_	3	1304.72	435.914	43	726810	771	0.755995	458.874
468858	_SEEAHAEDSVMDHHFR_	4	1895.79	474.954	46	369910	771	0.755995	609.825
474835	_SGLLLHGPPGTGK_	3	1232.69	411.903	14	13729	771	0.755995	459.156
511783	_TEFVEGEEHDHR_	3	1483.63	495.552	33	33612	771	0.755995	458.292
547571	_VAGHPLAQNER_	3	1190.62	397.879	44	50780	771	0.755995	459.336
558997	_VETQFQNGHYDK_	3	1464.66	489.228	48	71635	771	0.755995	458.347
569878	_VKEDPDGEHAR_	3	1251.58	418.202	25	19091	771	0.755995	459.079
602310	_YCDAVFHER_	3	1195.51	399.51	43	22228	771	0.755995	459.314
45387	_AQTAHIVLEDGTK_	3	1381.72	461.581	46	1329600	770	0.757044	459.242
61402	_CPDYYENNVHK_	3	1437.6	480.207	34	13956	770	0.757044	459.064
62199	_CSGPGLER_	2	874.397	438.206	38	80742	770	0.757044	307.92
77603	_DHGVLESHLAEK_	3	1333.66	445.561	45	111890	770	0.757044	459.406
90258	_DPAQFLQVHGR_	3	1266.65	423.223	15	6690.4	770	0.757044	459.656
119352	_EFSHIAFLTIK_	3	1304.71	435.912	18	11597	770	0.757044	459.511
144444	_EQPGPERPIPAGDGK_	3	1546.77	516.599	29	43443	770	0.757044	458.755
158905	_FDFLCQYHK_	3	1256.56	419.862	21	104150	770	0.757044	459.696
161759	_FELAVDAVHR_	3	1155.6	386.208	3	5317	770	0.757044	460.133
175937	_FQSINHNEIGEK_	3	1414.68	472.569	43	14783	770	0.757044	459.135
181797	_FYLAFQSVHK_	3	1238.64	413.889	30	10307	770	0.757044	459.768
207196	_GPGLHGCQPGSVSVDK_	3	1593.76	532.26	45	101090	770	0.757044	458.635
224058	_HFRPELEER_	3	1211.6	404.876	46	483950	770	0.757044	459.882
224844	_HGDSAMHLALR_	3	1206.59	403.205	5	56938	770	0.757044	459.903
228667	_HLDAHTAAHSQSPR_	4	1526.73	382.691	47	50109	770	0.757044	611.744
234119	_HPELADK_	2	808.408	405.211	31	445810	770	0.757044	308.31
285932	_IYQGEDLPHPK_	3	1295.65	432.891	1	18145	770	0.757044	459.545
303794	_LDSLPEHEDSEK_	3	1397.63	466.884	31	20885	770	0.757044	459.19
305612	_LEDLEVIQHR_	3	1250.66	417.895	44	79687	770	0.757044	459.719
321338	_LHPCTSSGPDSPYPAK_	3	1712.78	571.935	43	6555.2	770	0.757044	458.359
330329	_LLHQFSFSPER_	3	1359.69	454.238	25	40041	770	0.757044	459.316
342235	_LPEPESR_	2	826.418	414.217	26	372490	770	0.757044	308.197
385459	_M(ox)QEGIER_	2	877.396	439.705	40	16501	770	0.757044	307.904
422270	_PGGDATVTISHR_	3	1209.61	404.211	48	15271	770	0.757044	459.89
424901	_PGVPQEPGR_	2	935.482	468.749	31	44520	770	0.757044	307.608
425455	_PIDNPPHPGSTK_	3	1258.63	420.551	48	187430	770	0.757044	459.688
426291	_PKEPQPEVAAAEEEK_	3	1650.81	551.277	28	10383	770	0.757044	458.498
433522	_PRPSEGDEDCLPASK_	3	1656.74	553.254	33	23706	770	0.757044	458.484
473393	_SGCIPENHGEDM(ox)R_	3	1516.6	506.542	33	113000	770	0.757044	458.836
508305	_TCHSFIINEK_	3	1247.6	416.873	6	24986	770	0.757044	459.732
519030	_THHNDTELIR_	3	1234.61	412.542	27	115210	770	0.757044	459.785
525293	_TLHPDLGTDK_	3	1095.56	366.193	13	19890	770	0.757044	460.431
533461	_TPVEPEVAIHR_	3	1246.67	416.563	8	1027900	770	0.757044	459.736
569908	_VKPEEM(ox)M(ox)DERPK_	3	1519.7	507.574	48	602400	770	0.757044	458.827
3404	_AAGNESFR_	2	850.393	426.204	33	30840	769	0.758092	308.482
36450	_AM(ox)EVDIEERPK_	3	1331.64	444.887	35	182530	769	0.758092	460.05
42034	_APSHSESALNNDSK_	3	1455.66	486.227	33	349060	769	0.758092	459.646
65276	_DAM(ox)HEM(ox)EEM(ox)IETK_	3	1640.64	547.886	35	23623	769	0.758092	459.157
108431	_ECHLNADTVSSK_	3	1359.61	454.21	27	28805	769	0.758092	459.952
112550	_EEDGSTCLHHAAK_	3	1453.63	485.549	46	19992	769	0.758092	459.652
139689	_ENSRPDSSLPETSK_	3	1545.73	516.25	31	13151	769	0.758092	459.393
145539	_ERLDEPHFGAK_	3	1297.64	433.554	39	28392	769	0.758092	460.174
166418	_FHPLQEHVVK_	3	1232.67	411.896	16	217770	769	0.758092	460.43
175280	_FQHGVIAAVDSR_	3	1298.67	433.898	2	14730	769	0.758092	460.17
180901	_FVQEHSSSQGMR_	3	1391.63	464.882	1	9940.4	769	0.758092	459.845
213884	_GTFHWSGNEQM(ox)TK_	3	1537.66	513.561	2	23084	769	0.758092	459.415
221292	_HCTFPHLPGK_	3	1192.58	398.534	16	50341	769	0.758092	460.602
222318	_HEEHVQNIR_	3	1160.57	387.863	38	10549	769	0.758092	460.747
232331	_HLYICDFHK_	3	1231.58	411.534	15	17076	769	0.758092	460.434
268759	_IMLDSSNLQHQK_	3	1412.71	471.91	9	54404	769	0.758092	459.778
276139	_IRDEM(ox)VATEQER_	3	1491.7	498.24	29	15080	769	0.758092	459.541
286759	_KDEEISNLHQR_	3	1367.68	456.9	36	9322.2	769	0.758092	459.925
287905	_KGQTHTLEDFQR_	3	1458.72	487.248	43	46633	769	0.758092	459.637
298500	_LAVHPSGVALQDR_	3	1361.74	454.921	3	119240	769	0.758092	459.945
305076	_LEAIPNSGMDHTQR_	3	1567.74	523.588	43	12390	769	0.758092	459.336
307591	_LEHEEGAPCTAIR_	3	1481.69	494.905	27	16104	769	0.758092	459.57
329696	_LLGGHNEDLPSNR_	3	1420.71	474.576	8	76078	769	0.758092	459.753
342278	_LPETHQLLQLR_	3	1346.77	449.93	17	410640	769	0.758092	459.996
384682	_M(ox)PLFEHYTR_	3	1208.56	403.862	23	144990	769	0.758092	460.532
418015	_PAPHLFAQLSK_	3	1207.67	403.564	25	153610	769	0.758092	460.536
437346	_PVHHGVNQLK_	3	1127.62	376.881	4	680070	769	0.758092	460.906
438330	_PVNAIIEHVR_	3	1146.65	383.224	24	1827100	769	0.758092	460.813
442210	_QAQREDALELTEK_	3	1529.77	510.93	38	26652	769	0.758092	459.436
469679	_SEHSHSTTLPR_	3	1250.6	417.874	35	29319	769	0.758092	460.357
475369	_SGRPSEVDNDQLR_	3	1471.7	491.574	40	12120	769	0.758092	459.599
526987	_TLQEHYSQSLR_	3	1360.67	454.565	8	9602	769	0.758092	459.949
536411	_TSHGEVISVPHK_	3	1289.67	430.898	45	44244	769	0.758092	460.204
559028	_VETSDEEIHDLHQR_	4	1706.79	427.704	38	20627	769	0.758092	612.01
579472	_VNEIVETNRPDSK_	3	1499.76	500.927	41	156090	769	0.758092	459.518
616708	_YSTPDLIPEGPEGK_	3	1501.73	501.584	41	133590	769	0.758092	459.513
16085	_AESDLFLAEHHK_	3	1395.68	466.233	42	6349.3	768	0.759141	460.468
23868	_AHLQAEVQHLR_	3	1300.7	434.574	43	48829	768	0.759141	460.799
59552	_CGLSHFAALTNK_	3	1317.65	440.224	23	13917	768	0.759141	460.736
60666	_CLHDIALAHR_	3	1204.61	402.545	2	112230	768	0.759141	461.186
61249	_CNINNFIFHK_	3	1305.63	436.217	23	10975	768	0.759141	460.781
85499	_DLRPATDYHVR_	3	1341.68	448.234	43	407580	768	0.759141	460.651
112590	_EEDLFELSHR_	3	1273.59	425.539	43	10356	768	0.759141	460.902
158086	_FCLFHSFFVTK_	3	1431.7	478.241	28	194790	768	0.759141	460.354
170644	_FLSDHLSDLQGR_	3	1386.69	463.237	10	8257.8	768	0.759141	460.498
174767	_FPVLSYYHQDK_	3	1395.68	466.235	23	7253.9	768	0.759141	460.468
178157	_FSVHVESVLNR_	3	1285.68	429.567	24	13875	768	0.759141	460.856
184589	_GANTHLSTFSFTK_	3	1409.69	470.905	10	67628	768	0.759141	460.423
207443	_GPISDALAHHLR_	3	1285.69	429.57	24	110790	768	0.759141	460.856
228925	_HLEHECPER_	3	1205.52	402.849	33	101250	768	0.759141	461.182
230873	_HLPGHPYVR_	3	1074.57	359.198	5	10053	768	0.759141	461.819
235044	_HQADACHAYQIIHR_	4	1718.81	430.709	6	281040	768	0.759141	612.822
242471	_IAM(ox)HSDSQTFSK_	3	1366.62	456.547	1	66323	768	0.759141	460.565
261567	_IIVHTVQSQDR_	3	1294.7	432.574	2	80862	768	0.759141	460.821
273791	_IPVHPNDHVNK_	3	1268.66	423.895	4	64320	768	0.759141	460.922
280901	_ITITNDK_	2	803.439	402.727	14	96366	768	0.759141	309.196
320625	_LHICDHFTR_	3	1197.57	400.198	14	393490	768	0.759141	461.217
341924	_LPEDDLR_	2	856.429	429.222	33	205720	768	0.759141	308.874
348623	_LQIVEM(ox)PLAHK_	3	1293.71	432.244	17	251870	768	0.759141	460.825
367877	_LYTHSYLGFGLK_	3	1397.73	466.919	32	10595	768	0.759141	460.462
370975	_M(ox)DGM(ox)VPGNHQGR_	3	1329.56	444.192	43	21605	768	0.759141	460.694
433871	_PSDVM(ox)LVHFR_	3	1215.61	406.21	22	118140	768	0.759141	461.139
434988	_PSPTCSSIGLHK_	3	1282.63	428.552	8	21855	768	0.759141	460.867
437051	_PVEVSCAHTNR_	3	1268.59	423.872	46	16231	768	0.759141	460.922
457726	_RADHLEELLEQHR_	4	1644.83	412.216	6	42540	768	0.759141	613.043
466542	_SDHPGISITDLSK_	3	1368.69	457.237	14	15847	768	0.759141	460.558
487400	_SNNLAVDQLER_	3	1257.63	420.218	30	59439	768	0.759141	460.965
497989	_STHGLEVPLSHK_	3	1303.69	435.57	6	21580	768	0.759141	460.788
503595	_SYM(ox)IPENEFHHK_	3	1546.69	516.57	42	103240	768	0.759141	460.026
509822	_TDLTQDDFHLK_	3	1331.64	444.886	44	40726	768	0.759141	460.686
521921	_TIHTDVLFGLLK_	3	1355.78	452.934	31	31515	768	0.759141	460.602
530195	_TNQEHAALEAENSK_	3	1540.71	514.578	27	50341	768	0.759141	460.042
531578	_TPFLGDMAHIR_	3	1256.63	419.885	10	10183	768	0.759141	460.969
534387	_TQHHVEALVEHQNGK_	4	1725.85	432.471	44	54491	768	0.759141	612.802
543575	_TVSSHEVFLQR_	3	1301.67	434.898	4	45495	768	0.759141	460.795
562845	_VGEVIVTK_	2	843.507	422.761	38	220440	768	0.759141	308.949
583956	_VPQAQPTK_	2	867.481	434.748	33	36075	768	0.759141	308.812
589382	_VSM(ox)SPVLHTQNK_	3	1355.69	452.903	9	216920	768	0.759141	460.602
610488	_YLGHVEVDESR_	3	1302.62	435.214	44	53280	768	0.759141	460.792
610571	_YLHDESGLNR_	3	1202.57	401.863	5	46764	768	0.759141	461.195
618798	_YVHQELLNHK_	3	1279.67	427.563	3	38765	768	0.759141	460.879
9076	_ADAETLR_	2	774.387	388.201	20	65776	767	0.76019	309.819
16687	_AEVEQVELPDGKK_	3	1440.75	481.256	35	51503	767	0.76019	460.963
19656	_AGAFEHLPSLR_	3	1196.63	399.884	12	7596.4	767	0.76019	461.858
29307	_ALDDTAR_	2	760.372	381.193	20	11530	767	0.76019	309.918
107813	_EAVAAEVK_	2	815.439	408.727	20	128690	767	0.76019	309.547
163621	_FFSHFCHDQK_	3	1351.58	451.533	19	63585	767	0.76019	461.252
163896	_FGDEPVTK_	2	891.434	446.724	29	55831	767	0.76019	309.108
166021	_FHAGPPYEDIAFK_	3	1490.72	497.914	9	7385.4	767	0.76019	460.815
197466	_GHQQLYWSHPR_	3	1407.68	470.234	16	14977	767	0.76019	461.066
225504	_HGQEHVEVYHAHYK_	4	1732.81	434.209	44	57264	767	0.76019	613.629
232769	_HM(ox)YHSLYLK_	3	1206.59	403.202	14	932740	767	0.76019	461.815
246596	_IDRPEAISEER_	3	1313.66	438.893	29	136220	767	0.76019	461.387
256870	_IHNHLPEIQK_	3	1227.67	410.231	13	63340	767	0.76019	461.725
265043	_ILHTLLTLVNK_	3	1263.79	422.271	27	6929.2	767	0.76019	461.577
289358	_KPDYEPVENTDEAQK_	3	1761.81	588.276	26	21539	767	0.76019	460.161
294240	_LAHLYDTLHR_	3	1237.66	413.56	17	30103	767	0.76019	461.683
294599	_LALLHEGTGPR_	3	1162.65	388.556	14	17629	767	0.76019	462.012
299973	_LCSPSCHSVSVK_	3	1359.63	454.216	42	84856	767	0.76019	461.225
304683	_LEAAHTLEDCASR_	3	1471.67	491.565	48	84125	767	0.76019	460.87
305311	_LEAVSHTSDMHR_	3	1381.64	461.554	46	81404	767	0.76019	461.151
307709	_LEHTHFFSR_	3	1172.57	391.865	12	240750	767	0.76019	461.966
308020	_LELGKPDNNDGSK_	3	1385.68	462.9	8	17393	767	0.76019	461.137
309942	_LESYRPDTDLSR_	3	1450.71	484.576	36	13309	767	0.76019	460.932
310405	_LEVQATDREENK_	3	1430.7	477.907	40	1080300	767	0.76019	460.993
330310	_LLHLPLSLTALK_	3	1317.84	440.287	28	45740	767	0.76019	461.372
340870	_LNVTVQDQEEHR_	3	1466.71	489.911	48	42347	767	0.76019	460.885
416424	_PAANVTPTK_	2	897.492	449.753	38	20053	767	0.76019	309.076
421391	_PFQHHTHDVR_	3	1272.61	425.211	6	162020	767	0.76019	461.543
437021	_PVELSDR_	2	814.418	408.217	27	114910	767	0.76019	309.553
456193	_QVHIGQLYSTDK_	3	1387.71	463.577	3	16469	767	0.76019	461.131
458311	_RDQALTEEHAR_	3	1324.65	442.557	26	1402900	767	0.76019	461.348
460716	_RPEPSTLENITDDK_	3	1613.79	538.937	33	9650.9	767	0.76019	460.491
466995	_SDLVTHQGTHTGAK_	3	1450.72	484.579	41	23275	767	0.76019	460.932
515302	_TFQGHTNEVNAIK_	3	1457.73	486.916	44	481510	767	0.76019	460.911
536954	_TSM(ox)ESLIHHFK_	3	1344.65	449.224	23	89088	767	0.76019	461.277
545318	_TYHSVGDSVLR_	3	1232.61	411.879	8	19550	767	0.76019	461.704
558419	_VESHFDLELR_	3	1243.62	415.547	6	50047	767	0.76019	461.659
611677	_YLSQTHTNHEDK_	3	1471.67	491.564	46	35325	767	0.76019	460.87
20964	_AGGHHNDLEDVGR_	3	1375.62	459.548	38	84787	766	0.761238	461.807
41825	_APQEPPVK_	2	864.471	433.243	27	60920	766	0.761238	309.682
54660	_AVHHLHYIER_	3	1273.67	425.563	4	121610	766	0.761238	462.175
59876	_CIM(ox)FLEGHLK_	3	1262.62	421.879	11	8510.5	766	0.761238	462.219
61250	_CNIQYPATEHR_	3	1387.63	463.551	45	15451	766	0.761238	461.767
71646	_DEREDITHTYK_	3	1405.65	469.556	36	57263	766	0.761238	461.708
78012	_DHPLPEVAHVK_	3	1240.66	414.559	43	698330	766	0.761238	462.308
83611	_DLHADHAASHIGK_	3	1370.67	457.897	46	64546	766	0.761238	461.823
85480	_DLQSNVEHLTEK_	3	1411.69	471.572	36	100120	766	0.761238	461.689
92787	_DQAEEEPNRIPSR_	3	1539.73	514.25	40	298070	766	0.761238	461.316
99447	_DVAVSYYHFHR_	3	1392.66	465.226	2	22429	766	0.761238	461.75
101970	_DYAFIHFDER_	3	1311.59	438.203	42	17034	766	0.761238	462.032
123855	_EHALLAYTLGVK_	3	1313.73	438.919	27	11593	766	0.761238	462.024
124649	_EHM(ox)QPTHPIR_	3	1260.6	421.208	44	247180	766	0.761238	462.227
125967	_EIGHLQDMVRK_	3	1324.69	442.571	34	98946	766	0.761238	461.984
134020	_ELNSNHDGADETSEK_	3	1644.69	549.236	30	3058300	766	0.761238	461.053
158825	_FDENYAFLHR_	3	1310.6	437.875	9	62047	766	0.761238	462.035
181685	_FYFHLGDAM(ox)QR_	3	1399.63	467.552	32	937000	766	0.761238	461.728
181688	_FYFHLGDAMQR_	3	1383.64	462.22	32	53722	766	0.761238	461.78
232945	_HNEIQHM(ox)ITR_	3	1293.62	432.216	6	67951	766	0.761238	462.099
234296	_HPGSFDVVHVK_	3	1220.63	407.884	4	958300	766	0.761238	462.391
266759	_ILQHFGDGLCR_	3	1314.65	439.224	20	16898	766	0.761238	462.02
271665	_IPEEHDLESQIR_	3	1464.72	489.248	41	151720	766	0.761238	461.526
284092	_IVNTQEQLNHR_	3	1350.7	451.241	42	13086	766	0.761238	461.892
287595	_KGDECELLGHSK_	3	1371.65	458.222	41	1263700	766	0.761238	461.82
321717	_LHTLSVEHQR_	3	1218.65	407.223	7	65369	766	0.761238	462.4
342064	_LPEESGGR_	2	843.409	422.712	30	144710	766	0.761238	309.803
345223	_LPSLLHTPSSHK_	3	1315.72	439.582	23	231750	766	0.761238	462.016
360948	_LVEALCAAGHR_	3	1195.61	399.545	10	33158	766	0.761238	462.5
426253	_PIVFALEHVR_	3	1179.68	394.233	31	35780	766	0.761238	462.571
433840	_PSDSVHITNDDER_	3	1483.65	495.559	39	120920	766	0.761238	461.471
434394	_PSLLADSK_	2	829.455	415.735	43	121140	766	0.761238	309.887
435966	_PTGDFDSK_	2	865.382	433.698	33	745510	766	0.761238	309.676
440264	_PYHGGGAPLR_	3	1023.53	342.182	1	15382	766	0.761238	463.389
457834	_RAGELTEDEVER_	3	1402.67	468.564	19	61978	766	0.761238	461.718
470958	_SEQLHNVTAFQGK_	3	1457.73	486.916	7	47780	766	0.761238	461.547
471063	_SESHVIQDIALK_	3	1338.71	447.245	8	39642	766	0.761238	461.934
490264	_SPPVSAHPLEQPER_	3	1542.78	515.267	46	11516	766	0.761238	461.307
496392	_SSTATHPPGPAVQLNK_	3	1603.83	535.618	44	30141	766	0.761238	461.151
519077	_THIDVIHYR_	3	1152.6	385.209	5	591390	766	0.761238	462.697
534148	_TQEQCVHNETK_	3	1372.6	458.542	30	83337	766	0.761238	461.817
541860	_TVIIHDRPDITHPR_	4	1668.91	418.234	6	31967	766	0.761238	614.662
550753	_VAVNDAHLLQYNHR_	4	1648.84	413.218	3	21008	766	0.761238	614.724
587756	_VSELEHENAQLR_	3	1423.71	475.576	27	11158	766	0.761238	461.651
610490	_YLGHVEVEESR_	3	1316.64	439.886	44	36984	766	0.761238	462.013
10562	_ADKPDM(ox)GEIASFDK_	3	1538.69	513.905	35	39777	765	0.762287	461.954
20463	_AGEVDVEQHTLAK_	3	1395.7	466.24	35	20071	765	0.762287	462.376
46614	_ASEEAFVK_	2	879.434	440.724	38	90145	765	0.762287	310.025
84031	_DLKPENIVLQDVGGK_	3	1623.88	542.302	45	7052.9	765	0.762287	461.737
127532	_EIQTAVR_	2	815.45	408.732	21	628450	765	0.762287	310.4
155964	_EYRPCDPQLVSER_	3	1647.77	550.263	39	79970	765	0.762287	461.68
158892	_FDFDYTTM(ox)HR_	3	1347.56	450.192	15	8020.8	765	0.762287	462.539
159971	_FDVHDVTLHADAIHR_	4	1744.86	437.223	2	75432	765	0.762287	615.288
162603	_FEVQHSEGYR_	3	1250.57	417.863	45	20929	765	0.762287	462.904
207169	_GPGGVQAHGDVTLYK_	3	1497.76	500.26	42	96554	765	0.762287	462.067
221692	_HDSLHDPAAPSR_	3	1301.61	434.878	37	31790	765	0.762287	462.705
222518	_HEHQVM(ox)LMR_	3	1195.56	399.527	6	76533	765	0.762287	463.137
227924	_HISIEEEHLR_	3	1261.64	421.554	46	18561	765	0.762287	462.859
232333	_HLYICDYHK_	3	1247.58	416.866	3	104080	765	0.762287	462.916
234101	_HPEHAEQNIR_	3	1229.59	410.871	33	79788	765	0.762287	462.99
236352	_HSEDQHPTILK_	3	1303.65	435.558	47	135380	765	0.762287	462.697
238409	_HTNYTM(ox)EHIR_	3	1316.59	439.872	1	1362500	765	0.762287	462.65
238967	_HVELHVNPR_	3	1099.59	367.537	1	12672	765	0.762287	463.599
254656	_IGHHSTSDDSSAYR_	3	1531.67	511.562	35	261990	765	0.762287	461.973
258508	_IIFSEHLPLSK_	3	1282.73	428.583	25	255740	765	0.762287	462.777
269961	_INATDADEPNTLNSK_	3	1601.75	534.925	29	521930	765	0.762287	461.791
290633	_KQDPPVTHDLR_	3	1304.68	435.902	35	755220	765	0.762287	462.694
290827	_KQPDEEPM(ox)DM(ox)VVEK_	3	1705.75	569.592	26	113060	765	0.762287	461.549
318188	_LGNVNIDIIHR_	3	1262.71	421.91	12	102900	765	0.762287	462.855
328552	_LLELDPEHQR_	3	1248.65	417.223	16	17120	765	0.762287	462.912
342135	_LPEHCIEYVR_	3	1314.64	439.22	42	141710	765	0.762287	462.657
343449	_LPLAAQGK_	2	796.481	399.248	6	17814	765	0.762287	310.523
348310	_LQHALEDQIYR_	3	1384.71	462.577	7	11951	765	0.762287	462.413
351287	_LREDLQSEHGR_	3	1338.66	447.229	36	13146	765	0.762287	462.57
352552	_LSEIHHLHPEYVR_	4	1628.84	408.218	2	13868	765	0.762287	615.634
376264	_M(ox)FNAENGK_	2	925.396	463.705	42	423760	765	0.762287	309.788
378127	_M(ox)HGGGPPSGDSACPLR_	3	1610.69	537.905	46	8487.8	765	0.762287	461.769
381573	_M(ox)LQDLHTEQER_	3	1414.65	472.558	42	23268	765	0.762287	462.316
393762	_NDELNHLEEEGR_	3	1453.64	485.555	33	134290	765	0.762287	462.195
416378	_PAALAAAPAK_	2	879.518	440.766	44	128380	765	0.762287	310.025
425087	_PHM(ox)QTYEVDLNK_	3	1489.69	497.57	46	67119	765	0.762287	462.089
432823	_PQITNPK_	2	796.444	399.229	37	10914	765	0.762287	310.523
433087	_PQPHSSVVYSEAGK_	3	1484.73	495.916	47	40082	765	0.762287	462.104
440369	_PYLFLDSTHK_	3	1219.62	407.549	19	8451.7	765	0.762287	463.032
458164	_RDHALLEEQSK_	3	1324.67	442.565	34	338200	765	0.762287	462.62
485805	_SM(ox)HQQLCQELQR_	3	1572.71	525.245	47	7756.1	765	0.762287	461.864
487700	_SNTENLSQHFR_	3	1331.62	444.881	8	7353.1	765	0.762287	462.595
494269	_SSEPVQHEESIR_	3	1396.66	466.56	26	98117	765	0.762287	462.373
504702	_TAEHFQEAM(ox)EESK_	3	1551.65	518.224	40	98656	765	0.762287	461.919
516768	_TGDPANLNR_	2	956.468	479.241	39	36904	765	0.762287	309.64
518635	_TGVCICFYQHK_	3	1411.64	471.553	12	415730	765	0.762287	462.325
552398	_VDCDQHSDIAQR_	3	1442.62	481.881	40	992230	765	0.762287	462.229
553643	_VDIEGPDVNIEGPEGK_	3	1666.81	556.609	47	32703	765	0.762287	461.636
579631	_VNFHM(ox)FDVGGQR_	3	1421.65	474.891	20	139940	765	0.762287	462.293
589865	_VSSDNVADLHEK_	3	1312.63	438.549	28	46012	765	0.762287	462.664
594651	_VVDGHLNLPVCK_	3	1349.71	450.911	15	40522	765	0.762287	462.531
615526	_YRPEEVDIDAK_	3	1333.65	445.558	26	13397	765	0.762287	462.588
13024	_AEDLPLR_	2	812.439	407.227	26	9108.3	764	0.763335	310.846
23875	_AHLSENELEALEK_	3	1481.74	494.919	34	116760	764	0.763335	462.748
40405	_APFDLFENRK_	3	1235.63	412.884	11	209070	764	0.763335	463.602
45095	_AQQEQAAHQASLR_	3	1436.71	479.911	38	140330	764	0.763335	462.882
68814	_DDMHDVEDELAK_	3	1415.59	472.87	39	8863.9	764	0.763335	462.948
78192	_DHRPPCAQEAPR_	3	1432.66	478.562	39	901220	764	0.763335	462.895
99530	_DVDDFFEHER_	3	1307.54	436.855	45	6389.5	764	0.763335	463.319
130524	_ELEAELEDERK_	3	1359.65	454.225	27	22661	764	0.763335	463.133
139714	_ENSSQIAQDHQK_	3	1383.64	462.22	19	33883	764	0.763335	463.052
163825	_FGAPPHAGGGIGLER_	3	1434.74	479.253	9	1603600	764	0.763335	462.888
195875	_GGPGGELPR_	2	838.43	420.222	29	25634	764	0.763335	310.686
236437	_HSFDTFSHQR_	3	1260.56	421.195	6	389810	764	0.763335	463.5
236868	_HSPQQPSNGSLR_	3	1306.64	436.553	44	166880	764	0.763335	463.323
240611	_HYGEHVCTAK_	3	1200.53	401.185	48	330640	764	0.763335	463.752
258114	_IIECTHCGCR_	3	1304.54	435.855	1	160380	764	0.763335	463.33
272863	_IPMPDFDLHLK_	3	1324.68	442.569	23	49625	764	0.763335	463.256
308403	_LENGELEHIRPK_	3	1433.76	478.928	43	98560	764	0.763335	462.892
339588	_LNLEHIATSSAVSK_	3	1468.79	490.603	12	1894400	764	0.763335	462.786
344994	_LPQVLAHLGALK_	3	1258.78	420.599	30	302590	764	0.763335	463.507
352467	_LSEGFSIHTR_	3	1145.58	382.868	16	21081	764	0.763335	464.005
391189	_M(ox)YSYPAR_	2	902.396	452.205	46	55286	764	0.763335	310.33
378576	_MIASDSHRPEVK_	3	1368.68	457.235	5	86925	764	0.763335	463.102
402433	_NLETFCEETRR_	3	1453.66	485.561	45	33034	764	0.763335	462.831
414791	_NVLNHMTHCQAGK_	3	1508.7	503.906	9	19736	764	0.763335	462.671
417180	_PAGFVDNK_	2	846.424	424.219	46	85071	764	0.763335	310.638
424085	_PGPPQPAPAPEGQDLR_	3	1625.82	542.946	27	6912.6	764	0.763335	462.368
433497	_PRPLTQEEIAQR_	3	1436.77	479.932	47	11992	764	0.763335	462.882
440269	_PYHLSTSSVFR_	3	1292.65	431.891	22	66518	764	0.763335	463.375
458074	_RDENESPFPDIPK_	3	1542.73	515.251	42	15633	764	0.763335	462.578
473769	_SGDFSCGGR_	2	941.366	471.69	46	36381	764	0.763335	310.136
476618	_SHLALDR_	2	810.435	406.225	46	63484	764	0.763335	310.859
501789	_SVSDYDGK_	2	869.377	435.696	25	61412	764	0.763335	310.507
508298	_TCHLTNHCIQK_	3	1410.65	471.224	44	104390	764	0.763335	462.964
512920	_TEQCLVALLHK_	3	1310.7	437.908	12	75383	764	0.763335	463.308
525354	_TLHTDILFGLIK_	3	1369.8	457.606	31	62870	764	0.763335	463.098
530088	_TNM(ox)HIFIESGLR_	3	1432.71	478.578	24	61297	764	0.763335	462.895
543435	_TVSHLYQESISK_	3	1390.71	464.577	7	41860	764	0.763335	463.029
545324	_TYHYHCGVQDK_	3	1406.6	469.875	45	469920	764	0.763335	462.977
550426	_VATFHDCEDAAR_	3	1390.59	464.538	1	18203	764	0.763335	463.029
559973	_VFEHFLENLDK_	3	1389.69	464.238	21	291310	764	0.763335	463.032
562966	_VGGEPGITR_	2	884.472	443.243	29	19209	764	0.763335	310.424
565176	_VHLEDVFQLFK_	3	1373.73	458.919	31	7242.3	764	0.763335	463.085
581171	_VNVPVIGGHAGK_	3	1146.65	383.224	15	109880	764	0.763335	464
594876	_VVECQLETHNR_	3	1383.66	462.226	8	17166	764	0.763335	463.052
600380	_WM(ox)ALESILHR_	3	1270.65	424.557	31	10097	764	0.763335	463.46
602602	_YDAGEHGLQEAEK_	3	1445.64	482.888	38	556220	764	0.763335	462.855
604970	_YFDHALTLR_	3	1134.58	379.201	10	27318	764	0.763335	464.059
9062	_ADAEGESDLENSRK_	3	1519.68	507.566	31	62164	763	0.764384	463.276
14886	_AELEIQK_	2	829.455	415.735	29	184110	763	0.764384	311.167
22724	_AGTLQVGDR_	2	915.477	458.746	26	16305	763	0.764384	310.689
24266	_AHTFSHPPSSTK_	3	1295.63	432.883	45	99800	763	0.764384	464
78110	_DHQTITIQEMPEK_	3	1568.75	523.924	46	32786	763	0.764384	463.145
146702	_ESHRLPVDIAYK_	3	1426.76	476.593	4	17496	763	0.764384	463.549
148170	_ESTYQGHHTPPVQK_	3	1607.77	536.93	35	1487600	763	0.764384	463.047
151015	_ETVAGALR_	2	815.45	408.732	26	10713	763	0.764384	311.254
167273	_FILHIPSEER_	3	1239.66	414.228	21	31916	763	0.764384	464.222
169103	_FLGHAQMFGSFK_	3	1368.66	457.229	30	9786.3	763	0.764384	463.738
173254	_FNTHYDAIMR_	3	1266.58	423.201	16	14118	763	0.764384	464.113
176750	_FSEPDPSHTLEER_	3	1542.7	515.239	34	42078	763	0.764384	463.214
199260	_GIHVEVPPAEAER_	3	1402.72	468.581	46	112740	763	0.764384	463.625
212221	_GSNTTSHLHQAVAK_	3	1449.73	484.251	45	493560	763	0.764384	463.478
224400	_HFTILDAPGHK_	3	1234.65	412.556	13	856950	763	0.764384	464.243
232953	_HNELTGDNVGPLILK_	3	1618.87	540.63	42	101350	763	0.764384	463.019
236128	_HREVDEDFPR_	3	1298.6	433.874	38	21612	763	0.764384	463.989
249362	_IELHETDFNGQK_	3	1429.68	477.569	43	14370	763	0.764384	463.54
250003	_IEQVDKEDEITEK_	3	1574.77	525.93	28	4856000	763	0.764384	463.13
251469	_IFHVIVAPCYDK_	3	1460.75	487.923	30	18962	763	0.764384	463.445
278380	_ISMQELEELRK_	3	1374.72	459.247	3	17123	763	0.764384	463.718
286360	_IYYVDHFTR_	3	1212.59	405.205	10	6114.6	763	0.764384	464.336
288522	_KLEAQETLNEEDK_	3	1545.75	516.258	33	13339	763	0.764384	463.206
300761	_LDDFLDLNHK_	3	1228.61	410.544	3	20350	763	0.764384	464.268
318657	_LGQELCGMLHR_	3	1312.64	438.553	11	5296.6	763	0.764384	463.937
328282	_LLEFVPHHCR_	3	1306.66	436.561	21	17631	763	0.764384	463.959
342744	_LPFYNQDHER_	3	1317.61	440.211	2	35654	763	0.764384	463.918
343487	_LPLENGR_	2	797.44	399.727	46	186380	763	0.764384	311.371
357663	_LTGVSISQVNHK_	3	1281.7	428.242	9	20812	763	0.764384	464.054
377764	_M(ox)GPSGGEGM(ox)EPERR_	3	1520.63	507.886	37	184920	763	0.764384	463.274
407459	_NPEDRPSLDDIIR_	3	1538.77	513.93	1	49199	763	0.764384	463.224
422303	_PGGEELSR_	2	843.409	422.712	27	43808	763	0.764384	311.083
433438	_PREDM(ox)ECDDLK_	3	1422.58	475.199	27	39078	763	0.764384	463.562
433479	_PRPEAEPPSPPSGDLR_	3	1700.85	567.957	34	46819	763	0.764384	462.83
438912	_PVSQKPPPPSEK_	3	1289.7	430.907	38	323600	763	0.764384	464.023
445722	_QFM(ox)HQGNVAETTR_	3	1533.7	512.24	42	51102	763	0.764384	463.238
452880	_QQELDNLLHEK_	3	1365.69	456.237	44	96853	763	0.764384	463.748
454022	_QREEHYFCK_	3	1295.57	432.865	47	101510	763	0.764384	464.001
456029	_QVEEELTHLQK_	3	1352.69	451.905	48	119990	763	0.764384	463.793
458181	_RDHVFEDSYR_	3	1322.6	441.874	46	221180	763	0.764384	463.9
470905	_SEQEELR_	2	889.414	445.714	32	67645	763	0.764384	310.824
539203	_TTLAHIIASNSK_	3	1254.69	419.238	22	38221	763	0.764384	464.16
555316	_VDVEVPDVSLEGPEGK_	3	1667.83	556.949	43	23503	763	0.764384	462.904
558964	_VETLREEAPTDLR_	3	1527.79	510.27	26	9578.3	763	0.764384	463.254
563811	_VGNESLNR_	2	887.446	444.73	40	86688	763	0.764384	310.835
565749	_VHTGFDQHEQK_	3	1324.62	442.546	8	38027	763	0.764384	463.893
569872	_VKDDIESLHDK_	3	1297.65	433.558	36	437360	763	0.764384	463.993
582842	_VPGEQGSDEEHCK_	3	1470.6	491.209	30	58752	763	0.764384	463.416
587255	_VSADNTVGR_	2	917.457	459.736	40	140760	763	0.764384	310.679
589642	_VSQEHPVVLTK_	3	1235.69	412.903	44	95740	763	0.764384	464.238
602423	_YCPM(ox)CDVQVHK_	3	1451.6	484.874	8	15926	763	0.764384	463.473
607602	_YHSLAPM(ox)YYR_	3	1315.6	439.541	15	170310	763	0.764384	463.926
615483	_YQVSWSLDHK_	3	1261.61	421.544	15	35142	763	0.764384	464.133
617021	_YTDHGSDHHYR_	3	1386.57	463.197	35	84060	763	0.764384	463.678
617919	_YTSIPTSVEESGKK_	3	1524.77	509.263	42	11963	763	0.764384	463.262
1718	_AADEVAEGK_	2	888.419	445.217	25	168040	762	0.765432	311.256
11967	_ADVDVSGPK_	2	886.44	444.227	31	349550	762	0.765432	311.266
32092	_ALLHYLDFGQK_	3	1303.69	435.571	25	14841	762	0.765432	464.606
32706	_ALM(ox)TSHGSVEGR_	3	1259.59	420.872	44	32938	762	0.765432	464.777
40012	_APEPTDAR_	2	855.409	428.712	31	307970	762	0.765432	311.439
41058	_APLLVLCEDHR_	3	1321.68	441.568	16	47647	762	0.765432	464.54
63690	_DAEDALHNLDR_	3	1267.58	423.534	34	47903	762	0.765432	464.745
68809	_DDM(ox)HDVEDELAK_	3	1431.58	478.201	31	26965	762	0.765432	464.17
114532	_EEHLACFGHVR_	3	1353.62	452.216	47	22143	762	0.765432	464.426
121463	_EGHLSPDIVAEQK_	3	1421.72	474.912	38	6865.5	762	0.765432	464.201
125236	_EIAQDFK_	2	849.423	425.719	27	937260	762	0.765432	311.474
133805	_ELNHM(ox)LSDTGNR_	3	1401.63	468.218	1	12245	762	0.765432	464.265
142635	_EQDHLVEEVAR_	3	1323.64	442.221	38	39878	762	0.765432	464.533
166149	_FHEQFHSLR_	3	1199.58	400.868	12	158620	762	0.765432	465.03
166520	_FHSLAPM(ox)YYR_	3	1299.61	434.21	20	12301	762	0.765432	464.622
174688	_FPTEDHLMIHR_	3	1394.68	465.899	2	14421	762	0.765432	464.288
210387	_GQSPLHILGQYGK_	3	1396.75	466.589	22	67911	762	0.765432	464.281
212311	_GSPHYFSPFRPY_	3	1453.68	485.567	21	13563	762	0.765432	464.102
241970	_IAGHPLAQNER_	3	1204.63	402.551	8	55955	762	0.765432	465.008
250142	_IESHETANLQDDR_	3	1526.7	509.906	40	85320	762	0.765432	463.892
287189	_KEESFVCEHPSK_	3	1475.67	492.898	37	64416	762	0.765432	464.037
293035	_LAEHIEHEQQK_	3	1360.67	454.565	36	133390	762	0.765432	464.402
310334	_LEVGEVR_	2	800.439	401.227	26	32297	762	0.765432	311.778
339201	_LNGPQDHSHLLYSTIPR_	4	1947	487.756	10	91995	762	0.765432	617.319
339269	_LNHPPEQIDSHSR_	3	1528.74	510.587	34	207870	762	0.765432	463.887
343023	_LPGSPGLSK_	2	854.486	428.25	1	15939	762	0.765432	311.445
361183	_LVEHGLNETIHIR_	4	1529.83	383.465	9	9423.2	762	0.765432	618.512
364571	_LVSDSLSEHEK_	3	1242.61	415.21	48	20512	762	0.765432	464.846
389116	_M(ox)VDVGGQR_	2	876.412	439.213	44	70361	762	0.765432	311.321
399897	_NIFLHGPDQQVK_	3	1394.73	465.917	15	17272	762	0.765432	464.287
413033	_NTLFHNLGLLTK_	3	1369.77	457.598	30	16914	762	0.765432	464.371
416436	_PAAPQVPPK_	2	903.518	452.766	37	33081	762	0.765432	311.176
420012	_PEGSLHSSPVGPSSSK_	3	1551.75	518.258	47	238960	762	0.765432	463.825
420228	_PEQVSVGR_	2	870.456	436.235	43	128400	762	0.765432	311.354
425157	_PHNVMIDHQQK_	3	1345.66	449.559	43	149200	762	0.765432	464.454
429562	_PLTQVGGDHIK_	3	1163.63	388.884	5	101090	762	0.765432	465.194
437141	_PVGITHGIPQLPR_	3	1383.8	462.273	20	38005	762	0.765432	464.323
514722	_TFHFNTVEEVHSR_	4	1601.76	401.447	3	6629.9	762	0.765432	618.262
523414	_TKDDIIEFAHR_	3	1343.68	448.902	42	139210	762	0.765432	464.461
538332	_TTEDLFAAIHR_	3	1272.65	425.223	15	4661.2	762	0.765432	464.725
557054	_VEHLAVR_	2	822.471	412.243	45	63639	762	0.765432	311.637
557203	_VEIETSEEIQEK_	3	1432.69	478.572	40	45255	762	0.765432	464.166
6635	_AAVAGEDGR_	2	844.404	423.209	25	129880	761	0.76648	311.93
22029	_AGPECLHCEEGCSK_	3	1632.63	545.218	38	70743	761	0.76648	464.256
23334	_AHADHIGQGFER_	3	1336.63	446.55	45	166160	761	0.76648	465.122
70320	_DEESGGGSNPFQHLEK_	3	1729.75	577.592	34	138950	761	0.76648	464.036
70328	_DEESGSGSNPFQHLEK_	3	1759.76	587.596	34	49908	761	0.76648	463.973
89951	_DPAAGHTEESMTDDK_	3	1602.65	535.223	29	41092	761	0.76648	464.329
94726	_DREEALHQFR_	3	1299.63	434.218	45	5314200	761	0.76648	465.258
109020	_EDATTHPPPDLVLQK_	3	1659.85	554.29	44	38309	761	0.76648	464.192
145490	_ERESLQQMAEVTR_	3	1575.77	526.263	36	6921.9	761	0.76648	464.397
151058	_ETVDQVEELRR_	3	1372.69	458.572	27	71954	761	0.76648	464.997
157677	_FAVLHGEAPR_	3	1095.58	366.201	14	113690	761	0.76648	466.171
158398	_FDAPEDSHLEK_	3	1286.58	429.867	37	90063	761	0.76648	465.308
164688	_FGHHISQSEGQR_	3	1381.65	461.557	1	26305	761	0.76648	464.966
167008	_FIEIAAR_	2	818.465	410.24	18	59985	761	0.76648	312.089
171349	_FLYLHTSER_	3	1164.59	389.205	19	18288	761	0.76648	465.826
181723	_FYGHPCPFEGR_	3	1365.59	456.205	15	24105	761	0.76648	465.021
182449	_GAAAHPDSEEQQQR_	3	1522.68	508.566	23	103980	761	0.76648	464.539
189616	_GEFKDEEETVTTK_	3	1511.7	504.907	28	425720	761	0.76648	464.569
196933	_GHDEELISHYR_	3	1354.63	452.549	45	144070	761	0.76648	465.059
206685	_GPDETLR_	2	786.387	394.201	18	562020	761	0.76648	312.299
222479	_HEGTGQSSGITDQEK_	3	1572.7	525.241	18	27271	761	0.76648	464.405
224942	_HGERPGGEELSR_	3	1322.63	441.885	33	489580	761	0.76648	465.172
236583	_HSHSQLPVGTGNK_	3	1360.68	454.569	44	59724	761	0.76648	465.038
240309	_HWDHLTQVK_	3	1162.59	388.537	2	81977	761	0.76648	465.836
250056	_IERPGEGSPM(ox)VDNPMR_	3	1799.83	600.95	42	53009	761	0.76648	463.892
251162	_IFEISCCSDHR_	3	1422.6	475.208	14	13601	761	0.76648	464.834
257829	_IIDAALR_	2	770.465	386.24	15	129790	761	0.76648	312.41
270364	_INHLEYEDQYK_	3	1450.67	484.565	46	287530	761	0.76648	464.747
274021	_IQALEEDLREK_	3	1342.71	448.577	48	21091	761	0.76648	465.1
280110	_ITCTCEVENRPK_	3	1505.7	502.906	36	42636	761	0.76648	464.586
289300	_KPDHVPISSEDER_	3	1507.73	503.583	37	287820	761	0.76648	464.58
289524	_KPENDDDVEIKK_	3	1428.71	477.244	15	21199	761	0.76648	464.814
302435	_LDLHICDDSQSR_	3	1457.66	486.893	1	37093	761	0.76648	464.726
315618	_LGELVHNGCIK_	3	1238.64	413.889	3	58192	761	0.76648	465.499
316763	_LGHGDEQTCLVPR_	3	1480.71	494.577	43	10479	761	0.76648	464.657
320605	_LHHSEAPELHGK_	3	1353.68	452.234	47	63692	761	0.76648	465.062
348336	_LQHGSILGFPK_	3	1195.67	399.564	20	57856	761	0.76648	465.684
385725	_M(ox)QHNLEQQIQAR_	3	1510.73	504.584	1	139390	761	0.76648	464.572
388795	_M(ox)TNYDVEHTIK_	3	1365.62	456.215	44	163440	761	0.76648	465.021
425304	_PHSVSLNDTETRK_	3	1482.74	495.255	48	277970	761	0.76648	464.652
428555	_PLPELLSDKPK_	3	1235.71	412.911	10	12328	761	0.76648	465.512
460415	_RPAEDMEEEQAFK_	3	1578.7	527.24	31	224790	761	0.76648	464.39
460926	_RPQEELEPGIHK_	3	1431.75	478.256	37	17553	761	0.76648	464.805
466452	_SDGSLEDGDDVHR_	3	1400.58	467.867	29	31908	761	0.76648	464.904
473934	_SGDVATGLK_	2	846.445	424.23	13	7352.6	761	0.76648	311.918
487345	_SNM(ox)GHPEPASGLAALAK_	3	1665.81	556.279	5	1783900	761	0.76648	464.178
496707	_SSVNSHMTQSTDSR_	3	1535.66	512.895	36	21583	761	0.76648	464.503
517503	_TGHYTLIHDHSK_	3	1407.69	470.237	4	80922	761	0.76648	464.881
532961	_TPSEIQFHQVK_	3	1312.68	438.566	8	23897	761	0.76648	465.209
546099	_VAAGLQIK_	2	798.496	400.255	11	21578	761	0.76648	312.218
571495	_VLEEEENKPNPVTQR_	3	1780.9	594.639	35	30398	761	0.76648	463.93
617274	_YTLHVVDSPTVK_	3	1357.72	453.582	4	197730	761	0.76648	465.048
14610	_AEHQQDSEDLFK_	3	1445.64	482.888	34	34183	760	0.767528	465.398
17915	_AFHGISPGLLASEK_	3	1425.76	476.261	24	13982	760	0.767528	465.459
39852	_APEAAAAER_	2	884.435	443.225	32	72155	760	0.767528	312.13
47465	_ASHPIVQK_	2	878.497	440.256	34	30295	760	0.767528	312.162
70010	_DECAEHIEGER_	3	1343.54	448.854	30	22616	760	0.767528	465.733
74104	_DGDGEGAGGAPEEM(ox)PVDR_	3	1773.71	592.244	26	10651	760	0.767528	464.579
82281	_DLDSLHR_	2	854.425	428.22	41	120340	760	0.767528	312.298
91798	_DPNVENPEQIR_	3	1309.63	437.549	40	32111	760	0.767528	465.857
98700	_DTPITHISFHPK_	3	1391.72	464.914	15	62058	760	0.767528	465.569
118459	_EFHLNESGDPSSK_	3	1445.64	482.888	39	214360	760	0.767528	465.398
119947	_EGALSLLQHLR_	3	1235.7	412.907	20	15689	760	0.767528	466.148
145771	_ERVEDFDHTSR_	3	1389.63	464.216	29	19141	760	0.767528	465.576
153737	_EVNEQTHFASMPR_	3	1544.7	515.909	42	20069	760	0.767528	465.114
176820	_FSFITHLQDK_	3	1234.63	412.552	19	16847	760	0.767528	466.153
178168	_FSVLLLHGIR_	3	1153.7	385.573	28	49117	760	0.767528	466.515
182466	_GAAASPEPAR_	2	925.462	463.738	30	16320	760	0.767528	311.917
185774	_GCGAFCHDDCIGPSK_	3	1679.65	560.89	46	58136	760	0.767528	464.781
193768	_GFQVAPEHHNDHK_	3	1514.7	505.908	46	201820	760	0.767528	465.196
194631	_GGDPALIR_	2	797.44	399.727	6	50091	760	0.767528	312.652
239625	_HVLQVHEGGGER_	3	1316.66	439.893	45	25933	760	0.767528	465.831
247146	_IDVHLHDALGR_	3	1244.66	415.895	2	9131.7	760	0.767528	466.111
251668	_IFNSFLHTALK_	3	1289.71	430.912	29	42872	760	0.767528	465.932
253084	_IGAEVYHNLK_	3	1142.61	381.877	13	77336	760	0.767528	466.569
274812	_IQGETHDSIEDAR_	3	1469.67	490.899	26	66284	760	0.767528	465.325
278003	_ISLHNHLESHK_	3	1313.68	438.902	3	19194	760	0.767528	465.842
287040	_KEEEDEELDLNK_	3	1489.68	497.567	26	10728	760	0.767528	465.267
289450	_KPEDVPPEILSNER_	3	1621.83	541.618	48	62078	760	0.767528	464.917
296235	_LAQGHTTVDELAR_	3	1409.73	470.916	44	327190	760	0.767528	465.51
300088	_LCVNTHVWTK_	3	1256.63	419.885	15	16090	760	0.767528	466.062
304791	_LEADYDK_	2	852.387	427.201	26	40293	760	0.767528	312.31
308157	_LELQGPR_	2	811.455	406.735	44	61246	760	0.767528	312.56
323492	_LIHQLLTDIGR_	3	1277.75	426.922	30	7906.1	760	0.767528	465.978
326993	_LLDIACWIHHK_	3	1404.73	469.252	30	55515	760	0.767528	465.526
330346	_LLHQVVEQLQK_	3	1333.77	445.598	25	18396	760	0.767528	465.768
335306	_LLVDADNCLHR_	3	1324.66	442.559	21	14692	760	0.767528	465.801
345455	_LPTDHVSGQLQFR_	3	1496.77	499.932	13	60747	760	0.767528	465.247
388800	_MTNYDVEHTIK_	3	1349.63	450.883	44	94391	760	0.767528	465.712
414709	_NVLIQESETFR_	3	1334.68	445.902	31	21186	760	0.767528	465.765
418567	_PASTNSDDVRDEK_	3	1432.64	478.555	32	2568000	760	0.767528	465.438
420209	_PEPVPVQK_	2	892.502	447.258	33	129500	760	0.767528	312.087
423004	_PGIHHSLFGDVK_	3	1305.68	436.235	23	81014	760	0.767528	465.871
432305	_PPEEVAAR_	2	867.445	434.73	27	39517	760	0.767528	312.224
432428	_PPWAEFEAMAAIFK_	3	1606.79	536.602	31	8351.3	760	0.767528	464.954
436109	_PTLIQEK_	2	827.475	414.745	47	47725	760	0.767528	312.459
437831	_PVISQPIHDSK_	3	1219.66	407.559	8	103360	760	0.767528	466.216
453416	_QQMQDFFLAHK_	3	1391.67	464.896	10	65949	760	0.767528	465.569
458198	_RDISEEVQLHR_	3	1380.71	461.244	45	26353	760	0.767528	465.605
477336	_SHVCEHCNAAFR_	3	1486.62	496.547	45	107330	760	0.767528	465.276
490724	_SPSSLLHDPALHR_	3	1428.75	477.256	4	175400	760	0.767528	465.45
531374	_TPEPAPR_	2	766.397	384.206	29	24009	760	0.767528	312.867
550099	_VAQWM(ox)IQQPHK_	3	1380.7	461.24	22	26147	760	0.767528	465.606
559166	_VEVNTNSGEIIHK_	3	1438.74	480.588	45	30027	760	0.767528	465.419
591951	_VTHETSAHEGQTEAPSIDEK_	4	2164.99	542.254	38	24428	760	0.767528	618.568
608609	_YIGTGHADTTK_	3	1162.56	388.528	5	33418	760	0.767528	466.473
609244	_YISQPPLLLDVHIHK_	4	1772	444.007	21	18154	760	0.767528	619.443
11185	_ADLTHLLSPQM(ox)GK_	3	1425.73	476.25	22	111220	759	0.768577	466.095
23391	_AHATLLGLANM(ox)ETR_	3	1512.77	505.265	22	112060	759	0.768577	465.837
23421	_AHDGSVFTLCQM(ox)R_	3	1536.68	513.234	13	73815	759	0.768577	465.771
44158	_AQHEDQVEQYK_	3	1373.62	458.881	40	143670	759	0.768577	466.265
47578	_ASLAETDK_	2	833.413	417.714	19	37282	759	0.768577	312.85
74766	_DGFLHETLLDR_	3	1314.66	439.226	43	22524	759	0.768577	466.474
77736	_DHISHFILR_	3	1136.61	379.877	24	95205	759	0.768577	467.235
77737	_DHISTTAQDHCK_	3	1411.62	471.546	38	22122	759	0.768577	466.14
83627	_DLHDANTDLIGR_	3	1338.65	447.225	36	13564	759	0.768577	466.387
84318	_DLLHPSPEEEK_	3	1292.62	431.882	39	182120	759	0.768577	466.557
91602	_DPM(ox)EPPR_	2	856.375	429.195	23	31887	759	0.768577	312.713
93130	_DQGGFGDRNEYGSR_	3	1556.66	519.894	36	14229	759	0.768577	465.717
96907	_DSSGQHVDVSPTSQR_	3	1598.73	533.917	28	139680	759	0.768577	465.609
108548	_ECLQHELQTIR_	3	1425.7	476.242	44	77484	759	0.768577	466.095
114447	_EEGSRDPADPSQQGR_	3	1627.72	543.58	29	30144	759	0.768577	465.538
124806	_EHQEM(ox)DEGSQSLEK_	3	1661.68	554.902	28	35862	759	0.768577	465.457
125238	_EIAQEFK_	2	863.439	432.727	26	112850	759	0.768577	312.673
125272	_EICDHQAEQLSR_	3	1484.67	495.897	13	7318.3	759	0.768577	465.917
132504	_ELHINLIPNK_	3	1189.68	397.568	29	8645.4	759	0.768577	466.985
136522	_EM(ox)EAELEDERK_	3	1393.6	465.542	28	466810	759	0.768577	466.198
141625	_EPPKPEQVESR_	3	1294.65	432.558	18	48644	759	0.768577	466.549
156509	_FADSDQDRDPHR_	3	1457.63	486.883	40	145060	759	0.768577	465.997
166202	_FHGVLPDDEDALR_	3	1482.71	495.244	47	9888.2	759	0.768577	465.922
191081	_GEQGYGFHLHGEK_	3	1457.67	486.897	7	71837	759	0.768577	465.997
207689	_GPNGYGFHLHGEK_	3	1411.66	471.562	3	538050	759	0.768577	466.14
222190	_HEDLQTDESSM(ox)DDR_	3	1692.65	565.225	30	10048	759	0.768577	465.387
224145	_HFSHLSTLER_	3	1225.62	409.547	9	63279	759	0.768577	466.827
226146	_HHPDLIFCR_	3	1193.58	398.866	16	72691	759	0.768577	466.967
231387	_HLSDAHNISER_	3	1277.61	426.878	41	127950	759	0.768577	466.615
240471	_HYDFHILER_	3	1228.6	410.54	2	38194	759	0.768577	466.815
241029	_HYYDGTIFHR_	3	1307.6	436.876	9	66411	759	0.768577	466.5
248343	_IEESIDR_	2	860.424	431.219	27	108540	759	0.768577	312.69
272860	_IPM(ox)PDFDLHLK_	3	1340.68	447.901	23	654640	759	0.768577	466.38
274393	_IQEEILVHIR_	3	1248.72	417.247	15	26948	759	0.768577	466.731
278382	_ISM(ox)QELEELRK_	3	1390.71	464.578	3	43615	759	0.768577	466.208
284016	_IVNLGSSK_	2	816.471	409.243	14	547180	759	0.768577	312.955
289784	_KPIPDEHLILK_	3	1301.77	434.931	5	1026800	759	0.768577	466.522
313496	_LFTILHLEESQK_	3	1456.79	486.605	25	4669.5	759	0.768577	465.999
322970	_LIELQAGK_	2	870.517	436.266	32	58615	759	0.768577	312.633
326827	_LLDELSPNTAPHK_	3	1433.75	478.924	11	10601	759	0.768577	466.07
337028	_LM(ox)HLFTSGDCK_	3	1323.6	442.206	17	12466	759	0.768577	466.441
350495	_LQSGICHLFR_	3	1229.63	410.885	20	7288.4	759	0.768577	466.81
354362	_LSNLHVQQQEQR_	3	1478.76	493.927	1	22038	759	0.768577	465.934
355608	_LSTDHIPILYR_	3	1326.73	443.25	24	489410	759	0.768577	466.43
390016	_M(ox)VNHFIAEFK_	3	1250.61	417.878	29	664240	759	0.768577	466.723
412938	_NTHTLLLAGVFR_	3	1340.76	447.926	31	11679	759	0.768577	466.379
417181	_PAGGAIPTK_	2	810.46	406.237	22	22213	759	0.768577	312.993
417507	_PAIM(ox)TMLADHAAR_	3	1412.69	471.904	32	11438	759	0.768577	466.136
418760	_PAVDPAAAK_	2	838.455	420.235	25	171480	759	0.768577	312.819
423130	_PGLLSLAK_	2	797.501	399.758	21	129780	759	0.768577	313.078
441331	_QAEEQIEHLQR_	3	1379.68	460.9	27	20169	759	0.768577	466.245
446840	_QGTEIDGR_	2	874.414	438.215	29	111020	759	0.768577	312.611
456215	_QVHPDTGISSK_	3	1167.59	390.203	3	90408	759	0.768577	467.086
459544	_RGEFSDFHGPPK_	3	1372.65	458.558	42	72743	759	0.768577	466.268
459726	_RGVDYNAEIPFEK_	3	1536.76	513.26	34	13060	759	0.768577	465.771
464913	_SCLLHQFTEK_	3	1261.61	421.545	15	188030	759	0.768577	466.678
470988	_SESAEELK_	2	891.419	446.717	32	84935	759	0.768577	312.518
476561	_SHIITGNK_	2	868.477	435.246	46	42830	759	0.768577	312.644
482299	_SLHDALCVIR_	3	1182.62	395.213	11	11212	759	0.768577	467.017
490764	_SPTEPGPER_	2	968.456	485.235	30	53766	759	0.768577	312.14
510152	_TDQHTSYPCSFK_	3	1469.62	490.882	44	14350	759	0.768577	465.961
551037	_VCALLSCTSHK_	3	1274.61	425.878	12	465970	759	0.768577	466.627
555667	_VEAQHILASAPTDR_	3	1506.78	503.267	7	147010	759	0.768577	465.853
556317	_VEEPEPVK_	2	925.476	463.745	30	149870	759	0.768577	312.343
563084	_VGGLEEERESVGPLR_	3	1625.84	542.953	46	33684	759	0.768577	465.542
563088	_VGGM(ox)HETVLTVTGK_	3	1443.74	482.254	14	135750	759	0.768577	466.039
565588	_VHQIAEEHGLR_	3	1287.67	430.23	42	183400	759	0.768577	466.576
590159	_VSVADHSLHLSK_	3	1291.69	431.57	21	93289	759	0.768577	466.561
596421	_VVNM(ox)HPQDFK_	3	1229.59	410.869	2	17283	759	0.768577	466.81
599812	_WAHLDIAGVM(ox)TNK_	3	1470.73	491.25	18	63860	759	0.768577	465.958
604904	_YFDEHYEYR_	3	1320.54	441.188	1	155850	759	0.768577	466.452
606047	_YGEPTLR_	2	834.424	418.219	41	13749	759	0.768577	312.843
610559	_YLGQLHYLQSR_	3	1376.72	459.914	23	22372	759	0.768577	466.255
23773	_AHLGSCTLGNFVAGK_	3	1530.76	511.261	17	21030	758	0.769625	466.422
24286	_AHTSSTQLQEELEK_	3	1599.77	534.265	27	83923	758	0.769625	466.241
65372	_DANPAEDVR_	2	985.446	493.731	20	42962	758	0.769625	312.49
84326	_DLLHPSPEEEKR_	3	1448.73	483.916	48	12955	758	0.769625	466.659
94817	_DRGQYQDHAIDR_	3	1472.68	491.899	38	146550	758	0.769625	466.587
94826	_DRHESVGHGEDFSK_	4	1598.71	400.684	39	54417	758	0.769625	621.659
108922	_EDALPGQK_	2	856.429	429.222	25	290820	758	0.769625	313.139
111140	_EDSLDEEFFHHK_	3	1531.66	511.56	45	16209	758	0.769625	466.42
136476	_EMDRETLIDVAR_	3	1446.71	483.245	36	16691	758	0.769625	466.665
150764	_ETSGNTMHTVFHR_	3	1515.69	506.237	33	32758	758	0.769625	466.464
163242	_FFHETEAPRPK_	3	1357.68	453.567	9	684080	758	0.769625	466.956
221765	_HDVNLGR_	2	809.414	405.714	26	140890	758	0.769625	313.427
234714	_HPQQLQHVDER_	3	1385.68	462.901	36	55594	758	0.769625	466.86
256036	_IHAGPITK_	2	835.492	418.753	3	254850	758	0.769625	313.263
258501	_IIFHSGPTNSGK_	3	1256.65	419.891	20	69556	758	0.769625	467.335
258940	_IIHEDGYSEEECR_	3	1635.68	546.235	37	96717	758	0.769625	466.153
268752	_IM(ox)LDSSNLQHQK_	3	1428.7	477.242	9	236770	758	0.769625	466.721
280274	_ITEANLTGHEEK_	3	1340.66	447.893	48	13371	758	0.769625	467.016
287384	_KEQEFPVEPVGEK_	3	1514.76	505.928	26	6044.4	758	0.769625	466.466
288618	_KLEELELDEQQR_	3	1528.77	510.598	34	46149	758	0.769625	466.427
325979	_LLALYNQGHIK_	3	1268.72	423.915	18	197930	758	0.769625	467.286
330393	_LLHTQYHAVEK_	3	1337.71	446.91	2	131930	758	0.769625	467.026
333301	_LLQHLLEACGR_	3	1308.7	437.24	31	203030	758	0.769625	467.132
340721	_LNVAIVR_	2	783.497	392.756	15	8320.5	758	0.769625	313.6
340788	_LNVIDDDVEEIKK_	3	1528.8	510.607	48	99911	758	0.769625	466.427
343358	_LPIQEFHLSR_	3	1238.68	413.9	24	385430	758	0.769625	467.409
356810	_LTDRDIIVLQR_	3	1340.78	447.933	16	8114.1	758	0.769625	467.015
357735	_LTHQLLSEFDR_	3	1357.7	453.574	12	12475	758	0.769625	466.956
377765	_MGPSGGEGM(ox)EPERR_	3	1504.64	502.554	37	59693	758	0.769625	466.495
395993	_NEM(ox)GHTPLDYAR_	3	1418.62	473.882	8	159240	758	0.769625	466.753
406680	_NNSDDNHLASEDTSAK_	3	1716.72	573.247	29	20053	758	0.769625	465.968
415665	_NYAHALDGLYR_	3	1291.63	431.551	16	13623	758	0.769625	467.197
422255	_PGFSIADK_	2	833.428	417.721	6	1586400	758	0.769625	313.276
422341	_PGGGQVEVK_	2	869.461	435.738	26	145190	758	0.769625	313.065
429622	_PLTTADPIDEHR_	3	1363.67	455.565	41	71492	758	0.769625	466.935
443630	_QDPSVLHTEEMR_	3	1440.67	481.23	34	61785	758	0.769625	466.684
446606	_QGLQTTQAHLER_	3	1380.71	461.244	39	61452	758	0.769625	466.877
447211	_QHM(ox)DITGEENPLNK_	3	1640.75	547.923	44	45802	758	0.769625	466.141
447258	_QHSSQDVHVVLK_	3	1375.72	459.581	4	35582	758	0.769625	466.894
450381	_QLQQECEQLQK_	3	1430.68	477.901	26	285960	758	0.769625	466.715
465870	_SDASPSSIR_	2	918.441	460.228	25	96441	758	0.769625	312.804
469613	_SEHLSVRPQTALEENETQK_	4	2195.08	549.778	46	318130	758	0.769625	620.203
475237	_SGPSDHDLKPNAATR_	3	1564.76	522.594	36	25764	758	0.769625	466.331
477118	_SHSLSQHTATSSK_	3	1369.66	457.56	34	35068	758	0.769625	466.914
482569	_SLIEEGGDWDRR_	3	1431.67	478.232	44	28983	758	0.769625	466.712
484202	_SLSNTEDECTHLK_	3	1532.68	511.9	37	31229	758	0.769625	466.417
490017	_SPNCQGLM(ox)HLQGK_	3	1484.69	495.903	4	339270	758	0.769625	466.552
493463	_SRENPEEDEDQR_	3	1502.62	501.882	15	24097	758	0.769625	466.5
497520	_STGDVPHTSVTGDSGSGK_	3	1687.76	563.596	36	182450	758	0.769625	466.032
510902	_TEDEHFEFHSR_	3	1432.6	478.541	48	82984	758	0.769625	466.709
535421	_TRDELEVIHLIEEHR_	4	1887.98	473.002	7	100960	758	0.769625	620.838
548216	_VALM(ox)VLCETHR_	3	1343.67	448.897	22	13778	758	0.769625	467.005
559965	_VFEHDSVELNCK_	3	1475.67	492.898	42	624120	758	0.769625	466.578
560349	_VFHSYSPYDHK_	3	1378.63	460.551	16	148320	758	0.769625	466.884
564644	_VGVNGFGR_	2	804.424	403.219	13	28812	758	0.769625	313.46
609486	_YLADGDLHSDGPGR_	3	1471.67	491.564	45	65656	758	0.769625	466.59
612301	_YM(ox)ENHSIEGVR_	3	1349.6	450.875	44	28209	758	0.769625	466.984
618930	_YVLHCQGTEEEK_	3	1491.67	498.229	43	1019900	758	0.769625	466.532
12210	_ADVVVSGPK_	2	870.481	436.248	28	70501	757	0.770672	313.485
14677	_AEIHDLQEEHIK_	3	1460.73	487.916	41	159510	757	0.770672	467.258
14824	_AELDAAEK_	2	845.413	423.714	30	232480	757	0.770672	313.63
19410	_AFVRPSGTEDVVR_	3	1431.75	478.256	1	8506.6	757	0.770672	467.347
19651	_AGAEPGPGER_	2	939.441	470.728	32	25793	757	0.770672	313.127
39181	_ANPHPFACSVEDPTK_	3	1668.76	557.259	8	21632	757	0.770672	466.71
45100	_AQQEQELAADAFK_	3	1447.69	483.572	48	18827	757	0.770672	467.298
70114	_DEDVLQK_	2	845.413	423.714	28	406170	757	0.770672	313.63
75992	_DGPEPEAEREPVR_	3	1479.7	494.239	30	31184	757	0.770672	467.202
77636	_DHIFSQQHISK_	3	1338.67	447.23	5	6936.9	757	0.770672	467.659
79512	_DIINM(ox)LFYHDR_	3	1451.69	484.903	32	60548	757	0.770672	467.286
105221	_EAHEPLAVADAK_	3	1249.63	417.551	28	5839.9	757	0.770672	468
116332	_EEPLAVSK_	2	871.465	436.74	31	101090	757	0.770672	313.48
116740	_EERPQHPVSCEVIK_	3	1706.84	569.954	41	13004	757	0.770672	466.624
125079	_EHYHATALGAK_	3	1196.59	399.872	44	23860	757	0.770672	468.227
139182	_ENLVRPGIDHLGR_	3	1474.8	492.607	6	42772	757	0.770672	467.216
145546	_ERLDQPM(ox)TEIVSR_	3	1588.79	530.603	8	13344	757	0.770672	466.904
146132	_ESEALPEK_	2	901.439	451.727	30	288370	757	0.770672	313.318
149274	_ETGERPSNEEIM(ox)R_	3	1562.7	521.907	31	220840	757	0.770672	466.971
158406	_FDASFFGVHPK_	3	1250.61	417.877	27	217920	757	0.770672	467.996
162608	_FEYLLYGHHR_	3	1333.66	445.56	21	15775	757	0.770672	467.677
162644	_FFANSLLHYAK_	3	1309.68	437.568	30	12916	757	0.770672	467.765
171165	_FLVFNSK_	2	853.47	427.742	31	99101	757	0.770672	313.583
182325	_FYVHNDIFR_	3	1209.59	404.205	22	982520	757	0.770672	468.17
182898	_GADINAPDK_	2	899.435	450.725	28	153890	757	0.770672	313.328
189196	_GEEHCGHLIEAHK_	3	1515.69	506.237	34	180410	757	0.770672	467.099
199749	_GIPHLVTHDAR_	3	1214.65	405.891	9	373520	757	0.770672	468.148
213890	_GTFHWSGNEQMTK_	3	1521.67	508.23	3	17486	757	0.770672	467.082
220530	_HANIVTLHDIIHTEK_	4	1739.93	435.99	11	17700	757	0.770672	622.07
222184	_HEDHQVSDGALR_	3	1362.63	455.216	39	181890	757	0.770672	467.574
227422	_HIITLGQVIHK_	3	1257.76	420.259	22	247610	757	0.770672	467.967
228571	_HLAVM(ox)PHPER_	3	1201.6	401.541	5	552130	757	0.770672	468.205
230812	_HLNTEHALDDR_	3	1319.62	440.881	34	31114	757	0.770672	467.728
245740	_IDIHSCNHEAEK_	3	1451.65	484.889	41	177290	757	0.770672	467.286
250053	_IERPGEGSPM(ox)VDNPM(ox)R_	3	1815.82	606.282	43	555090	757	0.770672	466.398
255652	_IGSESTKPPITFDK_	3	1518.79	507.272	5	95040	757	0.770672	467.09
257149	_IHSDHLVASEK_	3	1234.63	412.551	47	113030	757	0.770672	468.062
275073	_IQIGCHTDDLTR_	3	1427.68	476.902	47	47544	757	0.770672	467.36
280030	_ITAHLVHELR_	3	1187.68	396.9	13	317220	757	0.770672	468.267
287541	_KFPFCDGAHTK_	3	1306.61	436.545	15	268290	757	0.770672	467.776
289954	_KPLVEM(ox)DETPQVEK_	3	1657.82	553.615	47	69120	757	0.770672	466.735
290662	_KQEDDRDGLLAER_	3	1543.76	515.594	39	56813	757	0.770672	467.022
299181	_LCDSYEIRPGK_	3	1336.64	446.555	42	437120	757	0.770672	467.666
300126	_LCVQNSHQEAR_	3	1340.63	447.882	41	128430	757	0.770672	467.652
302469	_LDLIHESILHK_	3	1316.75	439.922	12	381020	757	0.770672	467.738
311580	_LFGQHLATEVIFK_	3	1501.83	501.617	32	299590	757	0.770672	467.138
317638	_LGLPDENK_	2	884.46	443.237	39	29560	757	0.770672	313.408
318606	_LGPYVDHYYR_	3	1281.61	428.212	9	29767	757	0.770672	467.872
320994	_LHLNQNGDHNTK_	3	1389.67	464.232	45	221250	757	0.770672	467.483
324534	_LISDIIR_	2	828.507	415.261	32	16712	757	0.770672	313.733
335100	_LLTPTHSFLAR_	3	1254.71	419.243	25	29829	757	0.770672	467.979
350933	_LQVCGHEM(ox)LAHR_	3	1465.69	489.571	9	44481	757	0.770672	467.243
354815	_LSQLSSHDPLWR_	3	1437.74	480.253	11	21819	757	0.770672	467.328
366716	_LYHDIAQQAFK_	3	1332.68	445.235	10	396900	757	0.770672	467.68
366840	_LYINHTPPPLSK_	3	1378.76	460.594	14	93182	757	0.770672	467.519
399178	_NHPQM(ox)IAVLVDK_	3	1379.72	460.915	15	7329.5	757	0.770672	467.516
412127	_NSSYVHGGLDSNGK_	3	1433.65	478.892	47	161270	757	0.770672	467.341
426771	_PLEEEIHFNDACHK_	4	1737.78	435.452	5	5529.5	757	0.770672	622.076
433875	_PSDVMLVHFR_	3	1199.61	400.878	23	18101	757	0.770672	468.214
435060	_PSQPEGLR_	2	882.456	442.235	31	50146	757	0.770672	313.419
451515	_QM(ox)VIDVLHPGK_	3	1251.66	418.229	13	838820	757	0.770672	467.992
454687	_QSSPQLHNLASYTK_	3	1572.79	525.27	3	23180	757	0.770672	466.945
467639	_SDTAAAAVR_	2	860.435	431.225	18	108840	757	0.770672	313.543
469634	_SEHPGLSIGDTAK_	3	1310.65	437.889	21	8396.3	757	0.770672	467.761
479163	_SIQEIQELDKDDESLRK_	4	2045.03	512.264	48	49572	757	0.770672	621.335
488694	_SPEDLER_	2	844.393	423.204	37	281690	757	0.770672	313.636
504709	_TAEHFQEAMEESK_	3	1535.66	512.893	34	53569	757	0.770672	467.044
540499	_TVAM(ox)HEVFLCR_	3	1377.65	460.225	24	297040	757	0.770672	467.523
564864	_VHEHYLVHKPEK_	3	1514.8	505.94	7	40754	757	0.770672	467.101
587156	_VREEEIEVDSR_	3	1359.66	454.228	27	42940	757	0.770672	467.585
593008	_VTNLFCFEHR_	3	1321.62	441.549	19	32419	757	0.770672	467.72
606151	_YGFNEGHSFR_	3	1212.53	405.184	13	22016	757	0.770672	468.157
606560	_YGLIFHSTFIGR_	3	1409.75	470.922	30	23252	757	0.770672	467.417
610589	_YLHEQEILHR_	3	1336.69	446.57	7	24895	757	0.770672	467.666
3368	_AAGIDEQENWHEGK_	3	1582.7	528.574	36	36937	756	0.77172	467.554
12925	_AEDEVQR_	2	845.388	423.701	18	113930	756	0.77172	314.057
18635	_AFNQNIHLTQHK_	3	1449.75	484.257	9	12792	756	0.77172	467.927
41926	_APQVDVDK_	2	870.445	436.23	18	1195000	756	0.77172	313.912
57987	_AYTDELVELHR_	3	1344.67	449.23	1	12220	756	0.77172	468.273
75092	_DGLAFNALIHR_	3	1225.66	409.56	17	9445.9	756	0.77172	468.737
83599	_DLGVPDTK_	2	843.434	422.724	26	34456	756	0.77172	314.069
89941	_DPAAGHTEESM(ox)TDDK_	3	1618.64	540.555	29	212160	756	0.77172	467.464
91719	_DPNDVRPIQAR_	3	1279.66	427.562	34	235770	756	0.77172	468.516
94896	_DRTHGSEIINDLQGR_	3	1709.84	570.955	42	61114	756	0.77172	467.252
98117	_DTGQLYAALHHR_	3	1380.69	461.237	9	39759	756	0.77172	468.149
109150	_EDDRETLVSQCR_	3	1506.67	503.232	29	61711	756	0.77172	467.759
138153	_ENATVAHLVGALR_	3	1349.74	450.921	17	104680	756	0.77172	468.255
144107	_EQLQLLEEQHR_	3	1421.73	474.916	36	223980	756	0.77172	468.014
144640	_EQQHLLASADTGR_	3	1424.7	475.908	46	12050	756	0.77172	468.005
165656	_FGVNTENEDHLAK_	3	1472.69	491.904	45	19002	756	0.77172	467.858
166388	_FHPASVLSQPQYK_	3	1500.77	501.265	23	76175	756	0.77172	467.776
208789	_GPVQQDGELHGFR_	3	1438.7	480.572	44	78264	756	0.77172	467.961
215241	_GVAINM(ox)VTEEDKR_	3	1476.72	493.249	43	10465	756	0.77172	467.846
221227	_HCSDSHNLDHIEEPK_	4	1816.78	455.202	36	12804	756	0.77172	622.707
225234	_HGILQFLHIYHAVK_	4	1674.94	419.741	28	4397.7	756	0.77172	623.107
228415	_HLALHPHTPK_	3	1149.64	384.221	3	66739	756	0.77172	469.083
228566	_HLAVMPHPER_	3	1185.61	396.21	6	213220	756	0.77172	468.913
237772	_HTDFLLPHER_	3	1263.64	422.219	4	57773	756	0.77172	468.579
244654	_ICLIHGPPGTGK_	3	1248.66	417.229	10	9171.2	756	0.77172	468.64
248127	_IEEGHLAVYYR_	3	1348.68	450.566	5	57486	756	0.77172	468.259
249170	_IEHAPSPSSGGTLK_	3	1379.7	460.909	48	16635	756	0.77172	468.152
256159	_IHEDIFDIIDR_	3	1384.7	462.574	9	6278.1	756	0.77172	468.135
267633	_ILVDLLK_	2	812.537	407.276	32	180840	756	0.77172	314.26
272023	_IPGEETDTIQHM(ox)R_	3	1541.71	514.912	47	2266100	756	0.77172	467.662
287771	_KGEGLPNFDNNNIK_	3	1558.77	520.599	8	13645	756	0.77172	467.617
287920	_KHEAFESDLAAHQDR_	4	1752.82	439.212	48	349510	756	0.77172	622.88
294273	_LAILDQELEHK_	3	1307.71	436.91	5	21661	756	0.77172	468.408
304787	_LEADLEK_	2	816.423	409.219	33	70782	756	0.77172	314.235
318998	_LGREEPAM(ox)SM(ox)DANGK_	3	1636.72	546.58	39	12992	756	0.77172	467.42
320811	_LHITPEK_	2	836.476	419.245	5	196040	756	0.77172	314.111
330542	_LLINSVFHVGAER_	3	1453.8	485.609	31	18220	756	0.77172	467.914
334881	_LLTEIHGGAGGPSGR_	3	1420.74	474.588	15	400900	756	0.77172	468.017
336949	_LM(ox)EVNENILHK_	3	1354.69	452.571	2	16789	756	0.77172	468.238
355654	_LSTHELTSLLEK_	3	1369.75	457.589	10	99867	756	0.77172	468.186
358773	_LTPEEEEILNKK_	3	1441.77	481.596	36	8309.9	756	0.77172	467.951
364742	_LVSLIGSK_	2	815.512	408.763	28	123980	756	0.77172	314.241
402988	_NLHSSHSSGLMDK_	3	1411.65	471.558	43	44726	756	0.77172	468.046
419728	_PDVVEM(ox)HDVTAQDPK_	3	1695.78	566.266	39	52613	756	0.77172	467.283
420899	_PFLDASR_	2	804.413	403.214	11	122030	756	0.77172	314.313
433916	_PSEGTTLR_	2	859.44	430.727	26	235770	756	0.77172	313.975
440040	_PYECYICHAR_	3	1367.58	456.866	3	150510	756	0.77172	468.193
444727	_QELVDAFVEHR_	3	1341.67	448.23	47	61686	756	0.77172	468.284
446544	_QGIFHIHEVR_	3	1234.66	412.56	13	9044.3	756	0.77172	468.698
456143	_QVFGHLEFLSGEK_	3	1489.76	497.593	23	8602.6	756	0.77172	467.808
466980	_SDLTTHQQDHLGK_	3	1478.71	493.911	1	9757	756	0.77172	467.84
467116	_SDNLSDSSHSEISSR_	3	1619.7	540.908	38	20852	756	0.77172	467.461
488561	_SPDTFVR_	2	820.408	411.211	46	63683	756	0.77172	314.21
499074	_STSHTSDFNPNSGSDQR_	3	1835.77	612.93	27	74284	756	0.77172	466.994
512923	_TEQCPLFVQHK_	3	1385.68	462.899	6	37023	756	0.77172	468.132
527893	_TLTDEVNSPDSDRR_	3	1603.74	535.589	38	654120	756	0.77172	467.501
530464	_TNYNDRYDEIR_	3	1457.65	486.892	35	262370	756	0.77172	467.903
538334	_TTEDLFAVIHR_	3	1300.68	434.566	13	7659.3	756	0.77172	468.435
566891	_VIFHDVAVLTDK_	3	1355.74	452.922	23	5683.5	756	0.77172	468.234
582621	_VPEVDVR_	2	812.439	407.227	27	157810	756	0.77172	314.261
8683	_ACQLSVVVDDKK_	3	1360.7	454.575	44	15075	755	0.772768	468.853
34433	_ALTHIDHSLSR_	3	1248.66	417.226	6	436610	755	0.772768	469.277
47449	_ASHM(ox)GVSTDSGTQETK_	3	1650.72	551.246	35	202990	755	0.772768	468.021
57584	_AYHHSFDDEK_	3	1247.52	416.848	48	32280	755	0.772768	469.281
61182	_CNAAFGAHDFHR_	3	1401.6	468.207	6	190530	755	0.772768	468.715
69229	_DDQHFTVTGLHK_	3	1396.67	466.565	7	291410	755	0.772768	468.731
74777	_DGFQHPAR_	2	926.436	464.225	34	358560	755	0.772768	314.042
99648	_DVDNFKLPEDDLR_	3	1574.76	525.926	44	10740	755	0.772768	468.21
104367	_EAEEVYR_	2	894.408	448.211	18	112240	755	0.772768	314.207
109949	_EDITQSAQHALR_	3	1367.68	456.9	43	4097.5	755	0.772768	468.828
110991	_EDQTEYLEERR_	3	1466.66	489.895	40	47940	755	0.772768	468.511
112824	_EEEDREVAAAVR_	3	1372.66	458.56	33	16842	755	0.772768	468.811
114050	_EEFILYMEETSEEK_	3	1775.78	592.934	42	23674	755	0.772768	467.746
124141	_EHFGTVK_	2	816.413	409.214	1	71067	755	0.772768	314.662
132556	_ELHQLQNLFSK_	3	1355.72	452.914	21	13840	755	0.772768	468.87
140330	_EPDHM(ox)ELEEDR_	3	1414.57	472.53	18	21500	755	0.772768	468.673
166036	_FHALGPIYYR_	3	1235.65	412.889	19	7732.1	755	0.772768	469.331
196997	_GHELDVR_	2	824.414	413.214	29	126880	755	0.772768	314.612
206354	_GPASVPSVGK_	2	897.492	449.753	39	137290	755	0.772768	314.191
212176	_GSNM(ox)DFREPTEEER_	3	1711.71	571.578	33	554520	755	0.772768	467.882
228487	_HLAPDHLLQICHR_	4	1608.83	403.215	10	205210	755	0.772768	624.164
232939	_HNEIQHMITR_	3	1277.63	426.884	5	32095	755	0.772768	469.16
250057	_IERPGEGSPMVDNPM(ox)R_	3	1799.83	600.95	43	29392	755	0.772768	467.698
256122	_IHEACM(ox)LALGSVK_	3	1443.72	482.248	16	12333	755	0.772768	468.581
256645	_IHHLLSEPGGR_	3	1214.65	405.891	11	31208	755	0.772768	469.421
257003	_IHQAITLHPNK_	3	1270.71	424.579	13	17342	755	0.772768	469.187
261101	_IISVFVDALPHVPEHR_	4	1828	458.007	31	23698	755	0.772768	623.524
274413	_IQEFCNLHQSK_	3	1402.67	468.563	3	517910	755	0.772768	468.711
282498	_IVATHQLLGDVQR_	3	1448.81	483.944	17	28989	755	0.772768	468.565
301401	_LDFTVEHDSLK_	3	1302.65	435.222	6	83941	755	0.772768	469.063
313889	_LFVIAQK_	2	817.506	409.76	18	130130	755	0.772768	314.655
314507	_LGALALPR_	2	809.512	405.763	24	10935	755	0.772768	314.707
314866	_LGDDEVR_	2	802.382	402.198	29	57470	755	0.772768	314.753
320300	_LHEEHINAGR_	3	1174.58	392.535	34	52781	755	0.772768	469.601
336878	_LMELHGEGSSSGK_	3	1330.62	444.547	1	494050	755	0.772768	468.959
363250	_LVNHFVEEFK_	3	1260.65	421.224	26	98484	755	0.772768	469.228
376700	_M(ox)GANSLER_	2	892.407	447.211	26	251490	755	0.772768	314.218
420227	_PEQVESR_	2	843.409	422.712	26	117280	755	0.772768	314.495
422073	_PGEAEAPPK_	2	894.445	448.23	25	427830	755	0.772768	314.207
426337	_PKPVGEENICLDLK_	3	1610.83	537.952	1	7674.3	755	0.772768	468.118
466475	_SDGTETSTNLHQK_	3	1416.65	473.223	40	33677	755	0.772768	468.666
485784	_SM(ox)GTLENTFEGHK_	3	1465.65	489.558	1	15105	755	0.772768	468.514
488424	_SPDEVLR_	2	814.418	408.217	27	23131	755	0.772768	314.675
490991	_SPVPVSGQK_	2	897.492	449.753	27	12267	755	0.772768	314.191
491855	_SQEVTRDEESTR_	3	1435.65	479.559	23	22688	755	0.772768	468.606
505883	_TAIHEVMEQGR_	3	1269.61	424.212	1	10554	755	0.772768	469.192
513044	_TERPSGPGGEM(ox)GVCEK_	3	1705.74	569.587	36	112170	755	0.772768	467.895
517898	_TGNQHFGYLYGR_	3	1411.66	471.562	16	20726	755	0.772768	468.682
518525	_TGTLHEACEQLLK_	3	1498.74	500.589	4	25893	755	0.772768	468.417
518724	_TGVIEHEHPVNK_	3	1358.69	453.905	35	466140	755	0.772768	468.86
528902	_TM(ox)HFGTPTAYEK_	3	1397.63	466.883	5	22432	755	0.772768	468.728
529771	_TNHIYVSSDDIK_	3	1390.67	464.565	45	23716	755	0.772768	468.751
545939	_TYYLM(ox)DPSGNAHK_	3	1511.67	504.898	9	28178	755	0.772768	468.38
562957	_VGGDVTSDK_	2	876.419	439.217	20	42709	755	0.772768	314.305
579637	_VNFHMFDVGGQR_	3	1405.66	469.559	21	19961	755	0.772768	468.701
600812	_WVPEITHHCPK_	3	1402.68	468.568	13	250540	755	0.772768	468.711
602757	_YDEELEGERPHSFR_	4	1762.79	441.705	26	62591	755	0.772768	623.698
608664	_YIHSANVLHR_	3	1208.64	403.888	16	30208	755	0.772768	469.447
610579	_YLHENLPIPQR_	3	1378.74	460.586	14	27273	755	0.772768	468.791
8093	_ACDGNVDHAATHITNR_	4	1750.78	438.702	47	20253	754	0.773816	624.577
12032	_ADVEEESLALRK_	3	1358.7	453.909	36	9918.3	754	0.773816	469.495
13314	_AEEDEDKEDDFR_	3	1496.59	499.871	30	38048	754	0.773816	469.058
24304	_AHTVEEVNTDEDQK_	3	1613.72	538.913	19	14917	754	0.773816	468.746
24307	_AHVAGVDGPPASVVVR_	3	1529.83	510.951	8	24335	754	0.773816	468.965
43372	_AQDQLHNALNLNR_	3	1505.77	502.931	9	14348	754	0.773816	469.032
45946	_ARPFPDGLAEDIDK_	3	1542.77	515.263	8	2132500	754	0.773816	468.929
52414	_AVADHIPQLVQGVR_	3	1501.84	501.619	11	20102	754	0.773816	469.043
55005	_AVLFCLSEDKK_	3	1308.67	437.232	11	18544	754	0.773816	469.676
61036	_CM(ox)IDQAHQEERPIR_	4	1797.83	450.464	47	219340	754	0.773816	624.448
63049	_CVVSEAGK_	2	848.406	425.21	31	113090	754	0.773816	314.892
67438	_DDAEIHVPEEQAAR_	3	1578.73	527.25	39	101060	754	0.773816	468.834
70437	_DEFRPNLSHTGR_	3	1427.69	476.904	43	28493	754	0.773816	469.266
73814	_DFVDLSTGEDAHK_	3	1432.65	478.556	36	30857	754	0.773816	469.251
90315	_DPDAGEGTK_	2	888.382	445.199	35	159670	754	0.773816	314.665
94503	_DRDTPHSDFR_	3	1244.55	415.858	38	111210	754	0.773816	469.93
94923	_DRVHHEPQLSDK_	3	1459.72	487.58	38	1197600	754	0.773816	469.167
108653	_ECPSSHPEPTR_	3	1295.56	432.859	27	15311	754	0.773816	469.726
135024	_ELSDEIEDYTHR_	3	1505.66	502.895	46	82407	754	0.773816	469.032
138197	_ENCPVPGK_	2	899.417	450.716	18	49307	754	0.773816	314.606
140074	_ENYSHHTQDDRR_	3	1556.67	519.898	34	51522	754	0.773816	468.892
155376	_EYGEQIDPSTHR_	3	1430.64	477.888	27	85941	754	0.773816	469.257
157777	_FCADLVEHLK_	3	1230.61	411.21	14	30612	754	0.773816	469.988
158046	_FCGEHAGAAEEEDAR_	3	1647.66	550.227	39	51610	754	0.773816	468.663
214065	_GTHQLYSTSHDR_	3	1400.64	467.888	45	314370	754	0.773816	469.353
220977	_HCAHGSLEDPK_	3	1249.55	417.524	39	31845	754	0.773816	469.909
229938	_HLGYKPEEYK_	3	1262.63	421.884	42	96800	754	0.773816	469.856
233148	_HNLDNLLQQHK_	3	1358.71	453.909	16	121830	754	0.773816	469.495
233777	_HPDAFGGR_	2	855.399	428.707	47	91682	754	0.773816	314.851
238720	_HVALHQEFHGK_	3	1301.66	434.895	7	73539	754	0.773816	469.703
245427	_IDEQVHR_	2	895.451	448.733	27	56054	754	0.773816	314.627
246665	_IDSIEDR_	2	846.408	424.211	18	45323	754	0.773816	314.904
257010	_IHQCISINM(ox)LADK_	3	1557.76	520.262	24	55444	754	0.773816	468.889
265821	_ILLTPPEHLER_	3	1316.75	439.922	13	14622	754	0.773816	469.646
270384	_INIEHALTFLR_	3	1325.75	442.922	31	6193.1	754	0.773816	469.613
272017	_IPGEETDTIQHMR_	3	1525.72	509.58	39	141510	754	0.773816	468.976
278255	_ISM(ox)PDVDLHLK_	3	1282.66	428.56	6	34581	754	0.773816	469.776
278820	_ISSDLDGHPVPK_	3	1263.65	422.223	7	18804	754	0.773816	469.852
280784	_ITHSPQAHDNPQEK_	3	1600.76	534.594	37	39139	754	0.773816	468.778
288853	_KLPFPDETHER_	3	1367.68	456.902	8	96739	754	0.773816	469.464
288993	_KNDTLDPEPFVDCK_	3	1676.77	559.931	39	7477.1	754	0.773816	468.595
302214	_LDIHTLAHHLK_	3	1296.73	433.251	20	123540	754	0.773816	469.722
306494	_LEEPSLR_	2	842.45	422.232	27	33267	754	0.773816	314.927
313358	_LFSTETSLQVHR_	3	1416.74	473.253	17	21796	754	0.773816	469.301
319855	_LGYEEHIPGQTR_	3	1398.69	467.237	8	346480	754	0.773816	469.36
321224	_LHNILGVETGGPGGR_	3	1475.78	492.935	17	21531	754	0.773816	469.119
330027	_LLGSHALPAEQR_	3	1290.7	431.242	15	42236	754	0.773816	469.745
330298	_LLHLLLDDM(ox)PVK_	3	1421.8	474.939	30	861810	754	0.773816	469.285
346052	_LPYIGVLEHIGR_	3	1365.78	456.266	32	39223	754	0.773816	469.471
348638	_LQIVEMPLAHK_	3	1277.72	426.913	10	51036	754	0.773816	469.796
362926	_LVLQDHQAFR_	3	1225.66	409.56	13	2451.6	754	0.773816	470.009
366746	_LYHEATTDTYK_	3	1340.62	447.882	44	49407	754	0.773816	469.559
370878	_M(ox)DFTAAR_	2	826.364	414.189	8	52554	754	0.773816	315.026
420520	_PFELLIAAAMER_	3	1359.72	454.248	13	158010	754	0.773816	469.492
424995	_PHFTTVFQNSVYK_	3	1566.78	523.268	19	10325	754	0.773816	468.865
426421	_PLAELCDHNAK_	3	1266.6	423.208	8	49108	754	0.773816	469.84
441303	_QAEEEDEHLER_	3	1383.59	462.204	32	6480.1	754	0.773816	469.41
457765	_RAEDLSAEQHR_	3	1310.63	437.885	33	60225	754	0.773816	469.669
461257	_RQCIEIIENR_	3	1329.68	444.235	22	140800	754	0.773816	469.599
484352	_SLTEGHCLIVPLQHHR_	4	1895.98	475.002	10	8529.4	754	0.773816	624.2
492926	_SQQQQLVESLHK_	3	1423.74	475.588	1	337730	754	0.773816	469.279
505819	_TAHDSNVLHVAR_	3	1318.67	440.565	44	53209	754	0.773816	469.639
530499	_TPAEIREEFER_	3	1375.67	459.565	41	45768	754	0.773816	469.437
531802	_TPHYGSQTPLHDGSR_	4	1651.77	413.95	44	19092	754	0.773816	624.871
538384	_TTELQDELSHLR_	3	1440.72	481.248	43	171980	754	0.773816	469.225
544603	_TVYSHLFDHVVNR_	4	1585.8	397.457	21	6112.3	754	0.773816	625.088
562709	_VGEFSGANK_	2	907.44	454.727	34	1063100	754	0.773816	314.564
581154	_VNVHVLGVLLGQK_	3	1374.83	459.286	29	133940	754	0.773816	469.44
590651	_VTAIHIDPATHR_	3	1329.72	444.246	13	399140	754	0.773816	469.599
610789	_YLLDRDDPSDALSK_	3	1606.78	536.602	47	100510	754	0.773816	468.763
21939	_AGNILLNTEGHAK_	3	1336.71	446.577	6	9406.1	753	0.774864	470.209
22434	_AGSIDGTDEDPHDR_	3	1483.62	495.546	28	26032	753	0.774864	469.731
37395	_AM(ox)GLAEEDEHAPR_	3	1440.63	481.217	35	25205	753	0.774864	469.861
54500	_AVGHPFVIQLGR_	3	1292.74	431.919	18	100140	753	0.774864	470.373
57650	_AYLDELVELHR_	3	1356.7	453.242	9	9255.7	753	0.774864	470.138
63082	_CYDFDVHTMK_	3	1314.54	439.186	6	15631	753	0.774864	470.29
71063	_DELHNQNVDLQR_	3	1479.71	494.243	26	14026	753	0.774864	469.743
77616	_DHHFDM(ox)INIK_	3	1284.59	429.205	2	230780	753	0.774864	470.405
79249	_DIGTAIQFLHSHNIAHR_	4	1929	483.257	31	31892	753	0.774864	624.967
81352	_DLAALEDK_	2	873.444	437.729	27	114880	753	0.774864	315.174
81903	_DLAPIGIR_	2	853.502	427.758	37	24642	753	0.774864	315.288
82645	_DLEEDHACIPIKK_	3	1566.77	523.264	39	188650	753	0.774864	469.5
98155	_DTHDQLSEPSEVR_	3	1511.69	504.902	40	277290	753	0.774864	469.65
108021	_EAVSSSHGPSDPTDR_	3	1540.68	514.566	25	18887	753	0.774864	469.57
124287	_EHHFGSSGM(ox)TLHER_	4	1639.72	410.936	5	30347	753	0.774864	625.756
124711	_EHPILGPYVQDLSK_	3	1594.84	532.619	15	23153	753	0.774864	469.428
128856	_EKEPDNVDLVSELR_	3	1641.82	548.281	46	13560	753	0.774864	469.312
141347	_EPLPATLR_	2	895.513	448.764	44	67251	753	0.774864	315.053
148843	_ETEDEEERNVFK_	3	1523.67	508.899	37	43247	753	0.774864	469.617
157395	_FASEAEDK_	2	895.392	448.703	25	122920	753	0.774864	315.054
157720	_FAVSDGLELRPK_	3	1330.72	444.582	15	134050	753	0.774864	470.231
158051	_FCGLM(ox)VQLLHK_	3	1360.7	454.574	29	197050	753	0.774864	470.124
171360	_FLYQLHETEK_	3	1306.66	436.559	18	39494	753	0.774864	470.32
175272	_FQHDVQTLLLTR_	3	1469.8	490.94	22	5931.1	753	0.774864	469.772
204287	_GM(ox)FTVSDHTPEQR_	3	1519.67	507.565	6	15000	753	0.774864	469.628
207985	_GPQGYGFNLHSDK_	3	1418.66	473.893	3	665160	753	0.774864	469.93
220919	_HAVSEGTK_	2	827.414	414.714	30	72673	753	0.774864	315.446
223004	_HEPQPPHSVLK_	3	1267.67	423.563	45	106870	753	0.774864	470.472
223204	_HESVGHGEDFSK_	3	1327.58	443.534	38	19154	753	0.774864	470.242
232779	_HMYHSLYLK_	3	1190.59	397.871	14	294960	753	0.774864	470.801
235258	_HQEFDNHINSYDHAHK_	4	1990.87	498.724	45	97751	753	0.774864	624.828
236076	_HRDFVAEPM(ox)GEK_	3	1430.66	477.894	46	1938000	753	0.774864	469.892
241197	_IAAHLADFTPR_	3	1210.65	404.556	23	26882	753	0.774864	470.711
242236	_IALEEDERLER_	3	1371.7	458.24	36	29410	753	0.774864	470.086
246076	_IDIVENR_	2	857.461	429.738	48	116430	753	0.774864	315.265
247524	_IEDHLDEAIHVLR_	4	1558.81	390.71	5	8580.6	753	0.774864	626.028
264139	_ILELPYSIHAFQHLR_	4	1836	460.008	30	9217.1	753	0.774864	625.194
280864	_ITINSHTTAGEVVEK_	3	1597.83	533.618	43	84463	753	0.774864	469.42
288600	_KLEEHEESLVGR_	3	1424.73	475.916	36	78506	753	0.774864	469.911
289247	_KPAPVPAEPFDNTTYK_	3	1773.89	592.305	42	210920	753	0.774864	469.019
309992	_LETHM(ox)TPEM(ox)FR_	3	1422.63	475.216	6	184470	753	0.774864	469.918
312055	_LFIHNHEQHHK_	3	1438.72	480.581	13	35647	753	0.774864	469.867
318049	_LGNIEFKPESR_	3	1288.68	430.566	4	17520	753	0.774864	470.389
328731	_LLENPTINHQK_	3	1305.7	436.242	4	93669	753	0.774864	470.323
336043	_LM(ox)AEDEEGYRK_	3	1355.6	452.875	29	18526	753	0.774864	470.142
336015	_LMADNYEDDHFK_	3	1496.62	499.882	45	10369	753	0.774864	469.693
343110	_LPHSVLLEIQK_	3	1275.76	426.259	24	457350	753	0.774864	470.439
344878	_LPQPVQPDPVSHCK_	3	1600.8	534.608	42	1080700	753	0.774864	469.412
358194	_LTLLTLHFPR_	3	1209.72	404.248	28	6888.8	753	0.774864	470.715
358662	_LTNEDFR_	2	893.424	447.719	48	15887	753	0.774864	315.064
377817	_M(ox)GQHISLAPIHK_	3	1346.71	449.912	12	186100	753	0.774864	470.173
373940	_MEGVTNAVLHEVK_	3	1425.73	476.25	45	13908	753	0.774864	469.908
388460	_MTIGHLIECLQGK_	3	1498.76	500.595	30	222820	753	0.774864	469.687
391686	_NAENAYHIHQAR_	3	1422.68	475.232	47	7594.6	753	0.774864	469.917
393263	_NCGQTVHDEVANK_	3	1470.65	491.225	40	781820	753	0.774864	469.769
409855	_NQIQDAR_	2	843.42	422.717	19	49712	753	0.774864	315.348
414793	_NVLNHMTHCQSGK_	3	1524.69	509.238	2	15129	753	0.774864	469.614
427083	_PLESSQVK_	2	886.476	444.245	37	636010	753	0.774864	315.102
437137	_PVGIGLPHSENNQDK_	3	1603.8	535.606	9	206100	753	0.774864	469.405
452164	_QPDPDENKPM(ox)EDK_	3	1557.66	520.228	25	54954	753	0.774864	469.524
453414	_QQM(ox)QDFFLAHK_	3	1407.66	470.227	3	135220	753	0.774864	469.966
456054	_QVEIAQR_	2	842.461	422.238	13	115890	753	0.774864	315.354
459015	_RENPLLPEEEEQR_	3	1637.8	546.941	39	18120	753	0.774864	469.321
459173	_RESGYHENGVVK_	3	1373.67	458.897	37	19474	753	0.774864	470.079
460977	_RPSPDEPM(ox)TNLELK_	3	1641.8	548.275	34	361050	753	0.774864	469.312
460993	_RPSPDEPMTNLELK_	3	1625.81	542.943	43	56535	753	0.774864	469.35
461671	_RTEM(ox)EYYTHEK_	3	1501.65	501.558	47	38204	753	0.774864	469.679
466350	_SDGEAKPEPSPSPR_	3	1452.68	485.235	20	87517	753	0.774864	469.824
469234	_SEERPMTAEELR_	3	1446.68	483.233	39	9428.9	753	0.774864	469.842
480276	_SLAQHIPGPGGIEGVK_	3	1558.85	520.623	16	16006	753	0.774864	469.521
504692	_TAEHFLGFLR_	3	1189.62	397.549	25	7262.1	753	0.774864	470.805
510228	_TDSLAHCISEDCR_	3	1562.65	521.889	33	12470	753	0.774864	469.511
522109	_TILFIDEIHR_	3	1255.69	419.571	11	7864	753	0.774864	470.52
548696	_VANLHFPNQYEDK_	3	1573.75	525.591	2	7790.5	753	0.774864	469.482
548963	_VAPAPAVVK_	2	850.528	426.271	21	15091	753	0.774864	315.305
551461	_VCGHTYEEDAIVR_	3	1547.7	516.909	41	312970	753	0.774864	469.551
556859	_VEGLHINGPTGGNK_	3	1391.72	464.913	8	72627	753	0.774864	470.018
587077	_VQVSLDEHFSK_	3	1287.65	430.223	5	21436	753	0.774864	470.393
588292	_VSGHVITDIVEGK_	3	1352.73	451.917	3	80042	753	0.774864	470.152
594600	_VVDEHESVEQSR_	3	1412.65	471.892	27	11314	753	0.774864	469.95
595446	_VVHTILHQTAK_	3	1245.72	416.247	22	57113	753	0.774864	470.561
600100	_WGDYDSHDIER_	3	1391.57	464.865	46	11814	753	0.774864	470.019
614091	_YPLFEGQETGKK_	3	1395.7	466.242	4	258230	753	0.774864	470.005
618847	_YVLEDGPEEDRK_	3	1448.68	483.9	35	116210	753	0.774864	469.836
12726	_AEAPPLER_	2	881.461	441.738	40	19458	752	0.775911	315.555
19618	_AGAAPVAPEK_	2	909.492	455.753	18	70252	752	0.775911	315.405
23914	_AHNDHPNNFSR_	3	1307.58	436.866	36	23714	752	0.775911	470.952
24191	_AHSSM(ox)VGVNLPQK_	3	1382.7	461.906	2	71480	752	0.775911	470.684
39946	_APEFEDSEEVRR_	3	1462.67	488.564	26	60761	752	0.775911	470.429
43432	_AQEALSHTEQSK_	3	1327.64	443.553	33	49624	752	0.775911	470.878
63464	_DACVISSDFHER_	3	1434.62	479.214	46	32440	752	0.775911	470.515
70398	_DEEVHAGLGELLR_	3	1436.73	479.916	44	343030	752	0.775911	470.508
73314	_DFSEHEFDPDSYK_	3	1614.65	539.223	45	22240	752	0.775911	470.012
100742	_DVNDTGSFKPPEVASK_	3	1689.82	564.281	44	470580	752	0.775911	469.834
104131	_EADQTHAQNFSSAVK_	3	1631.75	544.925	46	62193	752	0.775911	469.97
109289	_EDELELR_	2	902.435	452.225	33	157380	752	0.775911	315.442
124027	_EHDPVGQM(ox)VNNPK_	3	1479.68	494.233	44	184010	752	0.775911	470.378
124714	_EHPLLGPYVEDLSK_	3	1595.82	532.947	9	45127	752	0.775911	470.06
163635	_FFSSSEFVQHR_	3	1369.64	457.554	22	11498	752	0.775911	470.729
187745	_GDRGEVDSNGSDGGEASR_	3	1763.73	588.917	32	14935	752	0.775911	469.674
190278	_GELQSSDLFHHSK_	3	1483.71	495.576	7	322800	752	0.775911	470.366
208005	_GPQHPPPPSGPEEPGEK_	3	1735.82	579.613	39	669270	752	0.775911	469.733
211276	_GSESHELNEGGDEK_	3	1486.62	496.546	15	12529	752	0.775911	470.357
211852	_GSLALDCAPLLR_	3	1284.69	429.236	21	80097	752	0.775911	471.04
219421	_GYHYATCLEGALK_	3	1481.7	494.906	10	18519	752	0.775911	470.372
223764	_HFHNTLEHLR_	3	1302.66	435.227	15	265300	752	0.775911	470.971
225191	_HGHGGPPER_	2	942.442	472.228	39	130600	752	0.775911	315.241
236087	_HRDFVAEPMGEK_	3	1414.67	472.563	46	220800	752	0.775911	470.578
241133	_IAAEEQTAK_	2	959.492	480.753	29	112810	752	0.775911	315.16
250055	_IERPGEGSPMVDNPMR_	3	1783.83	595.619	43	25038	752	0.775911	469.632
282626	_IVDHLLASLQQGR_	3	1448.81	483.944	30	42530	752	0.775911	470.471
286373	_KADLPEQAHSIIK_	3	1448.8	483.94	8	51929	752	0.775911	470.471
289628	_KPGGFDISLFYR_	3	1398.73	467.25	18	49190	752	0.775911	470.63
294298	_LAILHLINGTIK_	3	1304.82	435.947	28	102240	752	0.775911	470.963
311171	_LFEETGHEDPITK_	3	1514.73	505.916	35	96236	752	0.775911	470.277
311638	_LFHEVVQAFR_	3	1244.67	415.896	30	51935	752	0.775911	471.202
325333	_LIVGTAGR_	2	785.476	393.745	15	47209	752	0.775911	316.148
326819	_LLDEHVLTCTNR_	3	1469.73	490.917	16	31286	752	0.775911	470.407
341313	_LPANHPLLTGQR_	3	1315.74	439.586	17	105680	752	0.775911	470.922
347595	_LQELEQQREEQK_	3	1556.78	519.934	38	31565	752	0.775911	470.161
350936	_LQVCGHEMLAHR_	3	1449.7	484.24	16	78644	752	0.775911	470.468
352771	_LSEPVPQTNAHESK_	3	1535.76	512.927	36	71305	752	0.775911	470.218
353236	_LSGEQVDGK_	2	931.461	466.738	28	21075	752	0.775911	315.294
354024	_LSLITAPR_	2	869.533	435.774	32	25037	752	0.775911	315.622
361096	_LVEDHLAVQSLIR_	3	1491.84	498.288	11	799390	752	0.775911	470.342
398806	_NHDTAISSHTVK_	3	1308.64	437.221	34	143070	752	0.775911	470.948
405620	_NM(ox)PLQHLLEQIK_	3	1478.79	493.938	32	757790	752	0.775911	470.38
410870	_NREPVQLETLSIR_	3	1553.85	518.958	44	9448.3	752	0.775911	470.169
418592	_PASVSENHDAGPDGDK_	3	1594.69	532.569	29	54230	752	0.775911	470.063
419767	_PEAPHPGLETTLQER_	3	1673.84	558.953	44	372380	752	0.775911	469.871
422113	_PGEGHLDALLR_	3	1176.63	393.216	9	744250	752	0.775911	471.501
432256	_PNWDYHAEIQAFGHR_	4	1839.84	460.968	12	10733	752	0.775911	626.029
433330	_PQTHAGPSCVGSAK_	3	1395.66	466.226	36	25909	752	0.775911	470.641
440370	_PYLHVSVESR_	3	1185.61	396.212	9	25763	752	0.775911	471.46
441327	_QAEELNEK_	2	959.456	480.735	32	174680	752	0.775911	315.16
444335	_QEESESPVERPLK_	3	1526.76	509.926	37	478100	752	0.775911	470.243
449740	_QLLLQEVENHK_	3	1349.73	450.917	7	14847	752	0.775911	470.798
453015	_QQHIEQLLAER_	3	1363.72	455.581	6	58974	752	0.775911	470.749
459738	_RHDSDTFPELK_	3	1343.65	448.89	45	20449	752	0.775911	470.82
490959	_SPVLHFYVR_	3	1116.61	373.21	21	19991	752	0.775911	471.796
499794	_SVDETLR_	2	818.413	410.214	14	78801	752	0.775911	315.929
514177	_TFDQISAAFHR_	3	1291.63	431.551	23	14957	752	0.775911	471.013
530136	_TNNVSEHEDTDK_	3	1387.59	463.536	15	11794	752	0.775911	470.668
530456	_TNVVTM(ox)PTAHPR_	3	1338.67	447.231	6	41157	752	0.775911	470.838
530853	_TPATAEAQHIIYK_	3	1441.76	481.593	34	20822	752	0.775911	470.493
532118	_TPLHNDNSWIR_	3	1351.66	451.562	3	45908	752	0.775911	470.791
537892	_TSVCCVEDGVSHR_	3	1504.64	502.554	35	70245	752	0.775911	470.305
550979	_VAYVSFGPHAGK_	3	1231.63	411.552	12	172440	752	0.775911	471.257
557526	_VELRPTTLSEER_	3	1428.76	477.26	34	16708	752	0.775911	470.533
559995	_VFELM(ox)TSLHTK_	3	1320.67	441.232	31	148730	752	0.775911	470.903
583059	_VPIHDIAAVSYVR_	3	1438.79	480.605	11	13903	752	0.775911	470.502
583368	_VPLHKPTDWQK_	3	1347.73	450.251	16	36440	752	0.775911	470.805
596151	_VVLTSLGQDHNSK_	3	1396.73	466.584	15	61629	752	0.775911	470.637
597553	_VVTVVTTK_	2	845.522	423.768	29	19663	752	0.775911	315.762
606725	_YGNIIAYDHSR_	3	1307.63	436.883	4	39024	752	0.775911	470.952
15357	_AEM(ox)PGNLQHYGR_	3	1387.63	463.551	8	67954	751	0.776959	471.303
23762	_AHLEQVDK_	2	938.482	470.248	40	80730	751	0.776959	315.685
24141	_AHSNPM(ox)ADHTLR_	3	1364.63	455.882	43	90295	751	0.776959	471.381
30421	_ALERDPTEDDVESK_	3	1602.74	535.253	27	208520	751	0.776959	470.677
40559	_APGFGDNR_	2	832.383	417.199	26	571010	751	0.776959	316.268
53521	_AVEHVFEGEHGTK_	3	1438.68	480.569	45	23942	751	0.776959	471.137
59781	_CIEDVIHFAWEEK_	3	1674.77	559.264	38	55587	751	0.776959	470.503
60723	_CLLHLDISDHR_	3	1377.68	460.235	14	8258.4	751	0.776959	471.336
89416	_DNNYLPYPIHQVR_	3	1627.81	543.611	16	54539	751	0.776959	470.615
109937	_EDITHSAQHALR_	3	1376.68	459.901	44	374320	751	0.776959	471.34
117439	_EEVQSLREEAEK_	3	1445.7	482.907	26	7441.6	751	0.776959	471.116
132539	_ELHNQLFEHQK_	3	1421.71	474.909	5	39969	751	0.776959	471.191
136169	_EM(ox)AAAPPGR_	2	914.428	458.221	20	46066	751	0.776959	315.806
137026	_EM(ox)GTPDVR_	2	919.407	460.711	29	316240	751	0.776959	315.78
149312	_ETGHVSGPDGQNPEK_	3	1550.7	517.906	27	213220	751	0.776959	470.812
156371	_FADEHVPGSPFTVK_	3	1529.75	510.924	9	2216700	751	0.776959	470.87
159035	_FDHYLNPYYK_	3	1358.63	453.884	13	17255	751	0.776959	471.402
169370	_FLGVTNTIDYHK_	3	1406.72	469.914	23	7198.7	751	0.776959	471.24
170419	_FLQEHEETPPSK_	3	1440.69	481.237	44	44111	751	0.776959	471.131
172834	_FNIENIDGPHSK_	3	1369.66	457.561	5	64534	751	0.776959	471.364
173774	_FPEILQK_	2	873.496	437.755	30	16871	751	0.776959	316.026
179291	_FTSPLTHNVSGTAK_	3	1458.75	487.256	12	110340	751	0.776959	471.076
204118	_GLYCLSLDHPGR_	3	1386.67	463.231	12	7868.1	751	0.776959	471.306
229883	_HLGGHEGTIPSK_	3	1231.63	411.551	46	165220	751	0.776959	471.893
230783	_HLNHLDISDDK_	3	1305.63	436.218	44	57048	751	0.776959	471.595
238733	_HVAVAM(ox)NK_	2	884.454	443.234	44	7785.7	751	0.776959	315.965
260693	_IIQSFLWYLNPR_	3	1548.85	517.289	23	34495	751	0.776959	470.817
276260	_IRYESLTDPSK_	3	1307.67	436.898	14	32304	751	0.776959	471.588
286054	_IYSHSLLPVLR_	3	1296.76	433.259	31	221920	751	0.776959	471.629
286948	_KEDEVEEWQHR_	3	1483.67	495.564	39	10336	751	0.776959	471.001
288664	_KLEHLITELVHQR_	4	1614.92	404.737	27	7561.7	751	0.776959	627.528
308173	_LELSDNR_	2	845.424	423.719	27	23175	751	0.776959	316.188
311017	_LFDSTTLEHQK_	3	1317.66	440.226	2	847350	751	0.776959	471.55
312505	_LFNHANQEVQR_	3	1354.67	452.565	2	148150	751	0.776959	471.416
323862	_LILTHM(ox)EPEHR_	3	1390.7	464.575	13	145790	751	0.776959	471.293
340101	_LNQAHLEVQQLK_	3	1419.78	474.268	6	26813	751	0.776959	471.197
340614	_LNTAEDAK_	2	860.424	431.219	30	56148	751	0.776959	316.1
353996	_LSLFGSSK_	2	837.46	419.737	20	33599	751	0.776959	316.237
357099	_LTEQHFIELDENR_	3	1642.8	548.606	8	57157	751	0.776959	470.578
357709	_LTHFLDQCAR_	3	1259.61	420.877	24	20535	751	0.776959	471.776
373152	_M(ox)EEGSIGR_	2	893.391	447.703	40	268700	751	0.776959	315.916
375162	_M(ox)ESVFNHAIR_	3	1218.58	407.201	6	15635	751	0.776959	471.949
379430	_M(ox)ISHM(ox)TSLAPGER_	3	1460.68	487.899	10	6765.3	751	0.776959	471.07
399283	_NHVAVPTHFFK_	3	1295.68	432.9	15	9159.8	751	0.776959	471.633
403351	_NLLHSLQSSGIGSK_	3	1439.77	480.932	21	249240	751	0.776959	471.134
417506	_PAIMTM(ox)LADHAAR_	3	1412.69	471.904	32	26109	751	0.776959	471.22
425138	_PHNVM(ox)IDHEHRK_	3	1527.74	510.253	44	19585	751	0.776959	470.875
425748	_PIHQGPDAAVTGHIR_	4	1567.82	392.963	4	382810	751	0.776959	627.689
426652	_PLDAPAVNK_	2	923.508	462.761	38	13369	751	0.776959	315.76
428802	_PLPQALSK_	2	852.507	427.261	14	168690	751	0.776959	316.146
431604	_PNHTIYINNM(ox)NDK_	3	1588.73	530.584	6	92790	751	0.776959	470.712
452025	_QNYHQDSEAAINR_	3	1544.7	515.906	37	107180	751	0.776959	470.829
461451	_RQPVLDFESGHK_	3	1411.72	471.581	7	42345	751	0.776959	471.223
469330	_SEFGSVDGPLPHPR_	3	1493.73	498.916	47	70541	751	0.776959	470.972
469341	_SEFITHDSHDSIK_	3	1514.7	505.907	47	123740	751	0.776959	470.912
476279	_SHDAIIDDLNRK_	3	1395.71	466.244	44	73637	751	0.776959	471.276
493504	_SRGEEQGCQGDGDAGVK_	3	1748.74	583.92	31	70502	751	0.776959	470.339
494648	_SSGGREDLESSGLQR_	3	1576.74	526.589	29	857490	751	0.776959	470.743
507454	_TAVAPIER_	2	855.481	428.748	27	128850	751	0.776959	316.129
507683	_TAVEHATDEDILAK_	3	1511.75	504.923	36	158680	751	0.776959	470.92
510253	_TDSTGTHSLYTTYK_	3	1573.73	525.583	1	56397	751	0.776959	470.751
517259	_TGFLEIDEHMR_	3	1346.63	449.884	4	8568	751	0.776959	471.445
522211	_TILQHLSEAWR_	3	1352.72	451.914	31	15945	751	0.776959	471.423
534030	_TQDPVPPETPSDSDHK_	3	1748.79	583.936	26	269660	751	0.776959	470.339
536078	_TSEVQDLQDEVQR_	3	1545.73	516.25	28	5927.9	751	0.776959	470.826
545322	_TYHYHCALHDK_	3	1443.64	482.219	1	51434	751	0.776959	471.122
563219	_VGHVGPLQIGQAVK_	3	1401.81	468.277	11	58289	751	0.776959	471.256
584634	_VPTAPAATSK_	2	941.518	471.766	27	35527	751	0.776959	315.671
586027	_VQISAVHSEEDIDR_	3	1596.77	533.265	39	94168	751	0.776959	470.692
587682	_VSEEGPAAR_	2	914.446	458.23	30	503760	751	0.776959	315.806
601569	_YANVIAYDHSR_	3	1307.63	436.883	5	33390	751	0.776959	471.588
606441	_YGISSM(ox)IQSQEKPDR_	3	1753.83	585.617	9	61617	751	0.776959	470.329
613557	_YPDYESK_	2	900.387	451.201	29	44034	751	0.776959	315.879
615960	_YSGGPGHTEGYYR_	3	1442.62	481.881	5	14074	751	0.776959	471.125
553	_AAAEAAAEAK_	2	901.451	451.733	23	11050	750	0.778006	316.299
3809	_AAHSEGNTTAGLDM(ox)R_	3	1545.68	516.235	48	200410	750	0.778006	471.461
9599	_ADEGISFR_	2	893.424	447.719	38	391240	750	0.778006	316.342
21323	_AGHVCTVQFLISK_	3	1458.77	487.262	23	17181	750	0.778006	471.711
24340	_AHVQEVAQHNLK_	3	1372.72	458.581	45	1304400	750	0.778006	471.989
27332	_AISVHSTPEGCSSACK_	3	1689.75	564.256	47	319310	750	0.778006	471.103
30125	_ALEHSALAINHK_	3	1302.7	435.242	4	637560	750	0.778006	472.242
44173	_AQHPDYSFGELSR_	3	1505.69	502.904	7	8269.8	750	0.778006	471.572
45514	_AQTPHEDGGPQPHR_	3	1525.7	509.575	26	99157	750	0.778006	471.516
53781	_AVETVHNLCCNENK_	3	1686.75	563.256	45	163740	750	0.778006	471.11
79743	_DILHDLEEIQEK_	3	1480.74	494.588	42	14533	750	0.778006	471.645
91599	_DPM(ox)ATGDDCGHIR_	3	1459.58	487.535	37	11517	750	0.778006	471.708
94461	_DRDDRDFDFCR_	3	1515.62	506.213	47	89159	750	0.778006	471.544
94811	_DRFSAEDEALSNIAR_	3	1692.81	565.276	44	36598	750	0.778006	471.096
116066	_EENNHLQEELER_	3	1538.7	513.906	31	114370	750	0.778006	471.48
120748	_EGEEQLQTQHQK_	3	1453.68	485.567	18	17380	750	0.778006	471.726
123229	_EGRDETNLDLVR_	3	1415.7	472.907	48	43945	750	0.778006	471.846
139375	_ENPPM(ox)KPDFSQLQR_	3	1701.81	568.279	3	17952	750	0.778006	471.076
143605	_EQISDIDDAVRK_	3	1387.69	463.572	26	18747	750	0.778006	471.938
145312	_EQVVEDRPVGGR_	3	1339.68	447.569	25	65671	750	0.778006	472.105
145420	_ERECPTVAPAHSLTK_	3	1694.84	565.954	46	271770	750	0.778006	471.091
145530	_ERHPLEYLR_	3	1211.64	404.888	16	180720	750	0.778006	472.616
166608	_FIADQLDHLNVTK_	3	1512.79	505.272	10	375600	750	0.778006	471.552
169632	_FLISLTNPHDR_	3	1311.69	438.238	30	21295	750	0.778006	472.208
169737	_FLLEHFTDEQR_	3	1433.69	478.905	24	296700	750	0.778006	471.788
170544	_FLQLLCENHNR_	3	1442.71	481.91	31	361450	750	0.778006	471.76
173657	_FPEDFDDGEHAK_	3	1405.58	469.533	34	36744	750	0.778006	471.879
175271	_FQGVSLPVHLR_	3	1251.71	418.244	21	19629	750	0.778006	472.445
197421	_GHQDLDPDNEGELR_	3	1593.7	532.241	40	82406	750	0.778006	471.334
204280	_GM(ox)FTISDHQPEQR_	3	1560.7	521.24	4	8101.5	750	0.778006	471.42
206789	_GPDQPDLR_	2	896.435	449.225	40	177150	750	0.778006	316.326
214148	_GTIM(ox)DTTVDVDKR_	3	1465.71	489.577	43	23540	750	0.778006	471.689
221559	_HDLGHFMLR_	3	1124.55	375.859	17	121960	750	0.778006	473.029
233026	_HNIAGTTHSGAEK_	3	1321.64	441.553	35	77781	750	0.778006	472.171
235913	_HQSDGNEIAHTR_	3	1363.62	455.548	33	39911	750	0.778006	472.02
236686	_HSLHEEENNIFK_	3	1495.71	499.576	42	322150	750	0.778006	471.601
245290	_IDEELTGK_	2	903.455	452.735	26	244130	750	0.778006	316.289
258923	_IIHEDGYSEDECK_	3	1593.66	532.228	37	284720	750	0.778006	471.334
286870	_KDPEPEDEVPDVK_	3	1495.7	499.575	27	104390	750	0.778006	471.601
287944	_KHEETECPLR_	3	1297.61	433.543	33	14174	750	0.778006	472.262
290855	_KRPDEVPDDDEPAGPMK_	3	1894.87	632.632	39	57591	750	0.778006	470.687
294133	_LAHALLHTQTK_	3	1231.7	411.575	23	135030	750	0.778006	472.529
306079	_LEEEALR_	2	858.445	430.23	46	47998	750	0.778006	316.538
306688	_LEEVGAER_	2	901.451	451.733	27	24283	750	0.778006	316.299
326980	_LLDHM(ox)QNTPGFM(ox)YK_	3	1725.79	576.269	21	1635100	750	0.778006	471.023
329469	_LLFSHDLVSGR_	3	1242.67	415.231	25	38282	750	0.778006	472.482
344357	_LPNNHIGISFIPR_	3	1476.82	493.281	18	119700	750	0.778006	471.656
348266	_LQGSCFCHGHADR_	3	1543.64	515.554	1	9891.6	750	0.778006	471.466
348323	_LQHFQELGEEK_	3	1356.67	453.23	1	30469	750	0.778006	472.045
352396	_LSEEFLTAHPR_	3	1298.66	433.895	2	96030	750	0.778006	472.258
353495	_LSHLLSEKPEDK_	3	1394.74	465.921	3	1643300	750	0.778006	471.914
356028	_LSVLIHNSDEHK_	3	1390.72	464.581	9	384740	750	0.778006	471.928
357226	_LTEVLTDSHVK_	3	1240.67	414.563	6	11653	750	0.778006	472.491
357840	_LTIHGDLYYEGK_	3	1407.7	470.242	27	31321	750	0.778006	471.872
359138	_LTQEHIEALLDK_	3	1408.76	470.593	14	17259	750	0.778006	471.868
361887	_LVHHILQDMYK_	3	1395.73	466.252	31	110460	750	0.778006	471.911
365359	_LVVHEGSPVTSISAR_	3	1550.84	517.954	16	33190	750	0.778006	471.447
369494	_M(ox)ASLYNIHLR_	3	1232.63	411.885	22	52617	750	0.778006	472.525
393340	_NCLECQQHSQLK_	3	1543.69	515.57	34	23065	750	0.778006	471.466
409582	_NQEDTFAAELHR_	3	1429.66	477.56	47	123900	750	0.778006	471.801
417164	_PAGDGTFQK_	2	919.44	460.727	39	136260	750	0.778006	316.206
427088	_PLETEPSR_	2	927.466	464.74	26	31778	750	0.778006	316.165
434078	_PSFNLLDSPHPR_	3	1378.7	460.574	24	176210	750	0.778006	471.968
435665	_PSVPAIPPK_	2	904.538	453.276	1	15658	750	0.778006	316.283
442943	_QDDRPPLTSLLSK_	3	1468.79	490.603	13	445860	750	0.778006	471.68
443595	_QDPLNETHLQTTSGR_	3	1695.82	566.28	47	76073	750	0.778006	471.089
445956	_QGAPGQHSGFEYSR_	3	1519.68	507.567	45	78494	750	0.778006	471.532
460238	_RLHGLDEEAEQK_	3	1423.71	475.576	34	226830	750	0.778006	471.82
460494	_RPAEDM(ox)EEEQAFK_	3	1594.69	532.572	40	3626600	750	0.778006	471.332
481610	_SLESLHSFVAAATK_	3	1459.77	487.596	25	1376000	750	0.778006	471.707
488910	_SPESDNHDPGQLDNSK_	3	1738.74	580.587	26	36015	750	0.778006	470.995
488925	_SPEVALNR_	2	884.472	443.243	48	26202	750	0.778006	316.391
490057	_SPNPSFEK_	2	904.429	453.222	37	97272	750	0.778006	316.283
492465	_SQLLGSAHEVQR_	3	1323.69	442.237	3	20686	750	0.778006	472.164
515434	_TFSGQTHGFVHR_	3	1372.66	458.562	2	13473	750	0.778006	471.989
519492	_THLSLSHNPEQK_	3	1389.7	464.241	42	1821300	750	0.778006	471.931
536823	_TSLHPCDPDLFEK_	3	1557.71	520.245	42	62258	750	0.778006	471.428
547606	_VAGIESHSELQISR_	3	1524.79	509.27	8	129300	750	0.778006	471.518
565242	_VHLM(ox)NPM(ox)VPGLTGSK_	3	1611.81	538.278	18	3027700	750	0.778006	471.289
567497	_VIHSILNSPYAK_	3	1340.75	447.922	25	245420	750	0.778006	472.101
573270	_VLHVSENPVPLTVR_	3	1558.88	520.635	11	60285	750	0.778006	471.425
577486	_VLVVHGFPSSVAALR_	3	1550.89	517.972	31	8563.4	750	0.778006	471.447
591971	_VTHLVANCTQGEK_	3	1455.71	486.245	5	40704	750	0.778006	471.72
614034	_YPILGIPQAHR_	3	1263.71	422.244	22	136910	750	0.778006	472.396
2491	_AAEEEDEADPKR_	3	1358.6	453.872	15	83738	749	0.779054	472.673
24145	_AHSNPMADHTLR_	3	1348.63	450.551	44	53785	749	0.779054	472.709
29476	_ALDIDLDKPLADSEK_	3	1641.85	548.289	1	132800	749	0.779054	471.849
40432	_APGAAPSAAAK_	2	910.487	456.251	27	41659	749	0.779054	316.678
48514	_ASQQEIQHIVNR_	3	1421.74	474.92	42	37039	749	0.779054	472.461
50142	_ATDVM(ox)IAGK_	2	920.464	461.239	28	89421	749	0.779054	316.626
52806	_AVCEADQSHGGPR_	3	1382.6	461.874	18	58645	749	0.779054	472.591
58251	_CAGGHDDATLAR_	3	1242.54	415.188	40	43054	749	0.779054	473.119
58537	_CDDPEEELCHR_	3	1458.55	487.191	27	13309	749	0.779054	472.346
61884	_CQHVPFGVVQGMK_	3	1485.72	496.248	11	9700.1	749	0.779054	472.265
62936	_CVM(ox)DDDNEVRDR_	3	1538.61	513.877	33	49265	749	0.779054	472.115
82144	_DLDELSR_	2	846.408	424.211	27	142710	749	0.779054	317.035
87891	_DM(ox)NHTNSYGIIR_	3	1435.65	479.558	6	79132	749	0.779054	472.417
88379	_DNALLSAIEESRK_	3	1444.75	482.591	4	10932	749	0.779054	472.389
88508	_DNEEETTDDPRK_	3	1447.61	483.543	23	13077	749	0.779054	472.38
93117	_DQGELER_	2	845.388	423.701	23	65264	749	0.779054	317.041
100098	_DVHHSTSLPNLEK_	3	1475.74	492.92	42	40322	749	0.779054	472.294
104450	_EAELDVNEELDKK_	3	1530.74	511.254	39	57943	749	0.779054	472.136
115379	_EELLHEPQDVDK_	3	1450.69	484.572	38	8630.4	749	0.779054	472.37
132526	_ELHLEGNFLHR_	3	1363.7	455.574	9	42134	749	0.779054	472.656
134704	_ELQIHDEEVLR_	3	1379.7	460.909	39	9015.3	749	0.779054	472.6
136474	_EM(ox)DRETLIDVAR_	3	1462.71	488.577	44	447120	749	0.779054	472.334
161638	_FEHCNFNDVTTR_	3	1538.66	513.893	8	963710	749	0.779054	472.115
163111	_FFGDHTSNLSIFGCK_	3	1728.79	577.272	31	21333	749	0.779054	471.65
169658	_FLITHNPTNATLNK_	3	1582.85	528.623	19	1641800	749	0.779054	471.997
182346	_FYVHNDMFR_	3	1227.55	410.19	23	20159	749	0.779054	473.183
187557	_GDPAHAGLAELGHR_	3	1399.7	467.572	42	100620	749	0.779054	472.533
189758	_GEGGEFSVDRPIIDR_	3	1645.81	549.609	42	1564900	749	0.779054	471.84
193267	_GFGSEEGSR_	2	924.394	463.204	40	189500	749	0.779054	316.607
201838	_GLGDQSASR_	2	889.425	445.72	25	12163	749	0.779054	316.789
221584	_HDLPPYR_	2	896.45	449.233	45	467090	749	0.779054	316.752
225428	_HGLQHEGIFR_	3	1192.61	398.544	3	238960	749	0.779054	473.337
232600	_HMNGYGSHTFK_	3	1277.56	426.861	6	30095	749	0.779054	472.976
256586	_IHGALLILNELVR_	3	1459.89	487.636	28	7364.2	749	0.779054	472.342
277582	_ISHVVVEDTVVSDK_	3	1525.8	509.607	44	9752.5	749	0.779054	472.15
277741	_ISLDYHEIEGSK_	3	1389.68	464.233	47	27739	749	0.779054	472.567
288978	_KNDILEEPVDSDSTK_	3	1688.81	563.944	37	14405	749	0.779054	471.739
291594	_KYEEIDNAPEER_	3	1491.68	498.235	25	59186	749	0.779054	472.247
311589	_LFGTSGQK_	2	836.439	419.227	12	14993	749	0.779054	317.096
316810	_LGHHPPQSLNVGK_	3	1382.74	461.921	5	20900	749	0.779054	472.59
323540	_LIICNVTGIAHR_	3	1365.76	456.259	18	17214	749	0.779054	472.648
327919	_LLECPHLNVR_	3	1249.66	417.561	13	189100	749	0.779054	473.089
338001	_LM(ox)SDNGVR_	2	906.423	454.219	47	253250	749	0.779054	316.699
346439	_LQAGEETASHYR_	3	1360.64	454.553	27	20571	749	0.779054	472.666
350789	_LQTHDIIEVPTR_	3	1420.77	474.596	6	88672	749	0.779054	472.465
364285	_LVQLLVR_	2	839.559	420.787	30	15463	749	0.779054	317.076
372006	_M(ox)DYVEINIDHK_	3	1391.64	464.887	8	5287.8	749	0.779054	472.56
373669	_M(ox)EGAEINK_	2	906.412	454.213	40	202080	749	0.779054	316.699
396293	_NESELEAHLCR_	3	1356.61	453.21	47	32968	749	0.779054	472.68
396915	_NFGEDM(ox)DDERLK_	3	1483.62	495.549	26	42569	749	0.779054	472.271
402396	_NLEPALPGR_	2	965.529	483.772	34	10558	749	0.779054	316.408
404864	_NLVLLVR_	2	825.544	413.779	29	10654	749	0.779054	317.163
413219	_NTNVNAMHQVTDSHTPCHK_	4	2189.97	548.5	44	23229	749	0.779054	627.811
419525	_PDGVPMPDK_	2	954.448	478.231	35	77393	749	0.779054	316.46
419678	_PDSNFAER_	2	934.414	468.215	33	185390	749	0.779054	316.557
420921	_PFLEDSK_	2	834.412	418.213	8	427830	749	0.779054	317.108
430705	_PM(ox)HLPNM(ox)NQLASLGK_	3	1681.83	561.617	32	12531	749	0.779054	471.755
431249	_PMVSEPIHIHR_	3	1314.69	439.236	3	25021	749	0.779054	472.833
432507	_PQATAVYK_	2	876.471	439.243	27	106370	749	0.779054	316.861
459375	_RFEDNEHTLR_	3	1315.63	439.55	35	11617	749	0.779054	472.829
460872	_RPNPDILDHER_	3	1360.68	454.569	41	1358600	749	0.779054	472.666
475179	_SGPLPSAER_	2	912.466	457.241	26	15109	749	0.779054	316.667
490694	_SPSPFHAVAECR_	3	1356.62	453.215	5	43430	749	0.779054	472.68
490999	_SPVREPIDNLTPEER_	3	1750.88	584.636	47	14369	749	0.779054	471.603
492062	_SQHLHEVLSR_	3	1204.63	402.551	4	421410	749	0.779054	473.283
497312	_STEEEEERLER_	3	1405.63	469.551	23	27705	749	0.779054	472.514
538362	_TTEFTNLNEHSSR_	3	1534.7	512.574	45	36965	749	0.779054	472.125
541059	_TVEGVLIVHEHR_	3	1387.76	463.593	14	20218	749	0.779054	472.573
546564	_VADEISFR_	2	935.471	468.743	34	61889	749	0.779054	316.551
547961	_VAIEPGAPR_	2	908.508	455.261	48	69436	749	0.779054	316.688
562526	_VGDVTPQVK_	2	941.518	471.766	33	104680	749	0.779054	316.522
563806	_VGNEFSHLCDDSQK_	3	1634.7	545.907	44	67002	749	0.779054	471.867
576466	_VLSVIGLK_	2	827.548	414.781	32	263340	749	0.779054	317.151
582860	_VPGIDATTK_	2	900.492	451.253	45	245650	749	0.779054	316.73
614149	_YPLSLALHFHNK_	3	1438.77	480.598	31	53476	749	0.779054	472.407
614403	_YPSLLLHSQEEK_	3	1442.74	481.921	16	61820	749	0.779054	472.395
21318	_AGHSENGVEEDTEGR_	3	1585.66	529.561	15	25978	748	0.780101	472.624
54663	_AVHHVLDVIHEVLHHQR_	4	2038.1	510.532	30	45086	748	0.780101	628.95
61805	_CQASVHGASEAR_	3	1271.57	424.863	40	13102	748	0.780101	473.636
68083	_DDDRYEQASDVR_	3	1467.62	490.215	27	16819	748	0.780101	472.954
76185	_DGPVRPQNAEEEK_	3	1467.7	490.239	28	108820	748	0.780101	472.953
86223	_DLVEAVAHILGIR_	3	1404.81	469.277	28	173510	748	0.780101	473.152
93339	_DQLEQQLQGLHR_	3	1463.75	488.923	7	16877	748	0.780101	472.965
95941	_DSHTLHEVLR_	3	1205.62	402.879	7	20132	748	0.780101	473.915
101147	_DVQEIFR_	2	905.461	453.738	45	52510	748	0.780101	317.13
103643	_EAAM(ox)HALLHSEK_	3	1351.66	451.559	5	13285	748	0.780101	473.333
106327	_EALPGSGQAR_	2	984.499	493.257	30	27505	748	0.780101	316.747
117180	_EETVNDPEEAGHR_	3	1481.64	494.887	23	180750	748	0.780101	472.912
121878	_EGKEEAEETNVLPK_	3	1571.77	524.93	29	23475	748	0.780101	472.66
141211	_EPLDTTLCFDK_	3	1337.62	446.88	6	209780	748	0.780101	473.384
149271	_ETGEPYR_	2	850.382	426.198	19	19521	748	0.780101	317.437
151342	_EVAAPDVGR_	2	912.466	457.241	29	100880	748	0.780101	317.093
162900	_FFEHFIEGGR_	3	1237.59	413.537	18	248020	748	0.780101	473.776
166404	_FHPEPYGLEDDQR_	3	1601.71	534.911	36	115820	748	0.780101	472.583
169715	_FLLDTNK_	2	849.46	425.737	10	446280	748	0.780101	317.443
170300	_FLQDMHTLLLTR_	3	1486.8	496.606	30	34082	748	0.780101	472.897
172586	_FNDGSDEK_	2	910.367	456.191	20	119910	748	0.780101	317.104
194238	_GGAAAGVEAR_	2	857.436	429.725	20	42458	748	0.780101	317.396
194848	_GGGDANSDRPPLQDHR_	3	1690.78	564.6	38	65568	748	0.780101	472.369
202736	_GLLPEHFLFLAQK_	3	1511.85	504.957	31	270280	748	0.780101	472.824
216228	_GVGSGPHPPDTQQPSPSK_	3	1771.85	591.624	36	87320	748	0.780101	472.193
221555	_HDLGHFM(ox)LR_	3	1140.55	381.191	17	1923300	748	0.780101	474.222
222076	_HEAQVELLLHR_	3	1343.73	448.918	4	18048	748	0.780101	473.362
234252	_HPFSFPLENQAR_	3	1441.71	481.577	24	12613	748	0.780101	473.033
236557	_HSGSSHLPQQLK_	3	1317.68	440.234	42	69381	748	0.780101	473.457
240170	_HVVLGEDSAHAR_	3	1289.65	430.89	47	15796	748	0.780101	473.564
248122	_IEEGHIGVYYR_	3	1334.66	445.895	6	54196	748	0.780101	473.395
253629	_IGDTPMVR_	2	887.453	444.734	45	11318	748	0.780101	317.226
278274	_ISMPDVDLHLK_	3	1266.66	423.229	13	103310	748	0.780101	473.656
283721	_IVLHPDTEHSK_	3	1274.66	425.895	1	66270	748	0.780101	473.623
284761	_IVVLLQR_	2	839.559	420.787	31	49942	748	0.780101	317.503
287359	_KEPTQAVVEEQVLDK_	3	1711.9	571.64	34	305710	748	0.780101	472.322
288112	_KIEHEGQECLSQR_	3	1612.76	538.595	37	19440	748	0.780101	472.555
288324	_KKDDETVDSLGPLEK_	3	1672.85	558.625	35	602490	748	0.780101	472.41
288463	_KLDPELHLDIK_	3	1319.74	440.922	6	396150	748	0.780101	473.449
288662	_KLEGNSPQGSNQGVK_	3	1541.78	514.934	40	11326	748	0.780101	472.741
290854	_KRPDEVPDDDEPAGPM(ox)K_	3	1910.87	637.963	39	258600	748	0.780101	471.926
302622	_LDLQHCVLPSR_	3	1336.69	446.571	14	107650	748	0.780101	473.387
305716	_LEDPHVDIIR_	3	1205.64	402.887	36	75503	748	0.780101	473.915
320127	_LHDLELDRDTDK_	3	1468.72	490.579	47	69226	748	0.780101	472.95
321022	_LHLPPVR_	2	830.513	416.264	14	43761	748	0.780101	317.559
323865	_LILTHMEPEHR_	3	1374.71	459.243	13	30306	748	0.780101	473.253
340785	_LNVHM(ox)DSIPHHR_	3	1470.72	491.246	9	89749	748	0.780101	472.944
345708	_LPVDLAEELGHR_	3	1347.71	450.245	43	713260	748	0.780101	473.347
351401	_LRVDFADTEHR_	3	1357.67	453.565	6	75759	748	0.780101	473.312
354356	_LSNLALVKPEK_	3	1210.73	404.583	21	40368	748	0.780101	473.892
355626	_LSTEQCQAHEEK_	3	1458.64	487.221	26	24614	748	0.780101	472.981
368135	_LYVDFPQHLR_	3	1286.68	429.9	23	36042	748	0.780101	473.576
398539	_NGSLDSPGK_	2	873.419	437.717	18	25749	748	0.780101	317.304
399070	_NHLTQFSPHFK_	3	1354.68	452.567	10	162350	748	0.780101	473.323
420467	_PFDHYDFSR_	3	1182.51	395.177	14	123370	748	0.780101	474.02
424913	_PGVTFTSAK_	2	906.481	454.248	6	283760	748	0.780101	317.124
425910	_PIM(ox)QELLHIVR_	3	1363.76	455.595	31	41481	748	0.780101	473.291
426501	_PLALYVFSHNHK_	3	1424.76	475.926	29	406130	748	0.780101	473.087
428225	_PLLQVSR_	2	811.492	406.753	23	739460	748	0.780101	317.68
428641	_PLPHQNVTNHVGK_	3	1439.76	480.928	3	200010	748	0.780101	473.039
431807	_PNLPSESR_	2	898.451	450.233	38	63576	748	0.780101	317.167
433598	_PSAGQGHPSAVCAEK_	3	1494.69	499.237	38	295560	748	0.780101	472.873
459372	_RFDVLAPHLTK_	3	1295.74	432.919	24	24949	748	0.780101	473.541
460704	_RPELLTNEDLQGR_	3	1539.8	514.274	35	12372	748	0.780101	472.746
467716	_SDTQTHTMFLAR_	3	1406.66	469.894	2	18930	748	0.780101	473.145
473420	_SGCNHPDLDVQYR_	3	1559.68	520.9	46	199110	748	0.780101	472.692
474459	_SGGLGGSHALLLLR_	3	1349.78	450.933	19	149450	748	0.780101	473.34
476526	_SHHLLGLEAVDR_	3	1345.71	449.577	2	12178	748	0.780101	473.355
476671	_SHLEVPLEENVNR_	3	1534.77	512.599	46	309990	748	0.780101	472.76
490925	_SPVFLYEDHTGK_	3	1391.67	464.898	4	14525	748	0.780101	473.195
491048	_SPVVTIM(ox)GHVDHGK_	3	1491.75	498.257	12	96578	748	0.780101	472.882
491626	_SQEHFSHNTVR_	3	1340.62	447.881	48	92776	748	0.780101	473.373
511137	_TEDSSVPETPDNERK_	3	1702.76	568.595	28	132710	748	0.780101	472.342
518199	_TGSDHTNPTSPLLVK_	3	1565.8	522.942	7	56544	748	0.780101	472.676
520085	_THVPM(ox)LQVWTADK_	3	1540.77	514.598	21	8104	748	0.780101	472.743
525235	_TLHLPIM(ox)GVVM(ox)K_	3	1369.75	457.589	30	28305	748	0.780101	473.27
532902	_TPQQLWYTHEK_	3	1429.7	477.574	2	82063	748	0.780101	473.071
537584	_TSSGTSLSAM(ox)HSSGSSGK_	3	1683.74	562.253	44	29035	748	0.780101	472.385
554047	_VDLSNQLEEERR_	3	1486.74	496.586	48	12691	748	0.780101	472.897
564232	_VGSECPDR_	2	918.387	460.201	23	220470	748	0.780101	317.063
565531	_VHPEIINENGNPSYK_	3	1709.84	570.953	34	118510	748	0.780101	472.326
567068	_VIGM(ox)HYFSPVDK_	3	1407.69	470.236	18	162810	748	0.780101	473.142
567125	_VIGQDSSEIHFK_	3	1358.68	453.902	6	61572	748	0.780101	473.309
578707	_VM(ox)SQEIQEQLHK_	3	1484.73	495.917	47	739930	748	0.780101	472.903
583950	_VPQAEGPPK_	2	921.492	461.753	33	319050	748	0.780101	317.047
584826	_VPVITSSK_	2	829.491	415.753	16	31412	748	0.780101	317.565
589225	_VSLEPHQGPGTPESK_	3	1561.77	521.598	46	183460	748	0.780101	472.687
599780	_VYYSYSQISHK_	3	1373.66	458.894	9	31456	748	0.780101	473.256
608442	_YIDTEHGGSQAR_	3	1332.61	445.209	1	66352	748	0.780101	473.402
613275	_YNSEVVDK_	2	952.45	477.232	33	27562	748	0.780101	316.895
614260	_YPNPEEGK_	2	932.424	467.219	33	216080	748	0.780101	316.992
9634	_ADEVFHCPVCFK_	3	1507.66	503.56	4	10724	747	0.781148	473.471
41582	_APPELPER_	2	907.476	454.745	28	63754	747	0.781148	317.545
49969	_ATDAEADVASLNR_	3	1331.63	444.885	28	9507.9	747	0.781148	474.041
54817	_AVKPEEGQLVQLEEK_	3	1695.9	566.309	47	80962	747	0.781148	472.991
76628	_DGSLHVTCTDQETGK_	3	1646.72	549.914	37	25304	747	0.781148	473.106
77159	_DGVVEITGK_	2	916.487	459.251	48	505940	747	0.781148	317.498
77184	_DGVVFGVEK_	2	948.492	475.253	43	33066	747	0.781148	317.339
82107	_DLDDTSVVEDGRK_	3	1447.68	483.567	40	22679	747	0.781148	473.65
96899	_DSSGNLHGYVAEGGAK_	3	1560.72	521.246	46	165840	747	0.781148	473.324
97885	_DTEAHISEPEDLGK_	3	1539.71	514.242	38	9800.3	747	0.781148	473.381
111037	_EDRFENNELFAK_	3	1510.71	504.576	35	76531	747	0.781148	473.462
112652	_EEDVGQPR_	2	928.425	465.22	31	45613	747	0.781148	317.437
113686	_EEEPGAPGK_	2	912.419	457.217	32	87964	747	0.781148	317.519
122150	_EGLPVEQR_	2	926.482	464.248	37	26164	747	0.781148	317.447
123779	_EGVVGAVEK_	2	886.476	444.245	40	46149	747	0.781148	317.657
124857	_EHQHEEIQNVR_	3	1417.67	473.564	31	1037600	747	0.781148	473.745
139517	_ENQGDETQGQQPPQR_	3	1710.76	571.259	30	51009	747	0.781148	472.958
152443	_EVEPLLGR_	2	911.508	456.761	36	15200	747	0.781148	317.524
158057	_FCGLMVQLLHK_	3	1344.7	449.242	30	40619	747	0.781148	473.994
158972	_FDGVEGPR_	2	875.414	438.714	26	14295	747	0.781148	317.719
159755	_FDSPESHVGVAWR_	3	1485.7	496.241	2	42212	747	0.781148	473.535
166023	_FHAHPESSER_	3	1195.54	399.52	34	40362	747	0.781148	474.596
179254	_FTSAGQASK_	2	895.44	448.727	48	39305	747	0.781148	317.609
207977	_GPQGVEDGDRPQPSSK_	3	1652.78	551.932	27	419670	747	0.781148	473.092
223662	_HFELGGDK_	2	901.429	451.722	44	3789800	747	0.781148	317.577
231168	_HLPVNSK_	2	793.445	397.73	47	117830	747	0.781148	318.227
232699	_HM(ox)SADDLNDGFVLDK_	3	1691.75	564.923	46	118410	747	0.781148	473.001
234869	_HPSVLER_	2	836.45	419.233	46	79614	747	0.781148	317.948
236222	_HSAGSGAEESNSSSTVQK_	3	1761.78	588.266	30	16834	747	0.781148	472.848
240813	_HYLHIIENK_	3	1165.62	389.549	1	14278	747	0.781148	474.736
243866	_IAVEFCHVTR_	3	1230.62	411.213	15	13440	747	0.781148	474.442
249143	_IEGVFERPSDEVIR_	3	1644.85	549.29	47	487780	747	0.781148	473.111
250292	_IETALTSLHQR_	3	1267.69	423.57	15	65226	747	0.781148	474.287
251219	_IFFNSLSLHASK_	3	1362.73	455.25	28	12377	747	0.781148	473.93
254739	_IGIDIDHTQSYR_	3	1416.7	473.241	4	13655	747	0.781148	473.748
271225	_IPAANILGHENK_	3	1275.69	426.238	15	126630	747	0.781148	474.255
287446	_KFDFDACNEVPPAPK_	3	1733.81	578.943	8	111180	747	0.781148	472.907
287505	_KFEEIPIAHIK_	3	1323.76	442.259	16	101190	747	0.781148	474.07
297678	_LATHHYLYQR_	3	1300.67	434.563	16	24942	747	0.781148	474.157
306451	_LEENLPILQQPTEK_	3	1650.88	551.302	5	24340	747	0.781148	473.096
307575	_LEGVLVNHNEPR_	3	1375.72	459.581	7	15042	747	0.781148	473.885
308474	_LENNENKPVTNSR_	3	1513.75	505.59	27	286330	747	0.781148	473.453
316745	_LGHDPYR_	2	856.419	429.217	41	294170	747	0.781148	317.828
316769	_LGHGEEELETEK_	3	1369.64	457.553	26	75503	747	0.781148	473.906
325918	_LLALLDALASHK_	3	1263.76	422.259	28	25362	747	0.781148	474.303
329700	_LLGGLAVR_	2	797.512	399.763	25	161610	747	0.781148	318.199
333099	_LLQDLHEAQAER_	3	1421.73	474.916	6	12769	747	0.781148	473.732
338369	_LM(ox)YEHELEQLR_	3	1475.71	492.91	5	29547	747	0.781148	473.564
343066	_LPHLLLYGPPGTGK_	3	1461.83	488.285	30	373380	747	0.781148	473.606
348393	_LQHSNSLDLLR_	3	1294.7	432.574	15	11245	747	0.781148	474.18
361883	_LVHHILQDM(ox)YK_	3	1411.73	471.583	31	694620	747	0.781148	473.764
363313	_LVNHFVEEFKR_	3	1416.75	473.258	22	267280	747	0.781148	473.748
395543	_NEGGECKPEGLFR_	3	1491.68	498.233	43	16854	747	0.781148	473.517
396921	_NFGEDMDDERLK_	3	1467.63	490.217	34	14891	747	0.781148	473.589
419843	_PEEGLEAR_	2	899.435	450.725	29	30837	747	0.781148	317.587
424007	_PGPEPAGLGR_	2	949.498	475.756	34	111140	747	0.781148	317.334
428146	_PLLPEAHSLIR_	3	1244.72	415.915	21	43929	747	0.781148	474.382
428990	_PLQFHIFAEDQLHHSFK_	4	2093.05	524.269	32	58567	747	0.781148	629.683
433452	_PREPLEDGDPEDDR_	3	1638.71	547.245	28	173640	747	0.781148	473.126
435453	_PSTEEPVR_	2	913.451	457.733	31	94849	747	0.781148	317.514
450001	_QLNEHDVEIICR_	3	1524.74	509.252	45	15944	747	0.781148	473.422
454011	_QREEEIEAQEK_	3	1387.66	463.56	15	10162	747	0.781148	473.844
[truncated: 127,111 more rows]
